# Supplementary material for: iTRAQ-Based Proteomic Analysis reveals possible target-related proteins and signal networks in human osteoblasts overexpressing FGFR2
Source: Proteome Sci. 2018 Jun 19;16:12. doi: 10.1186/s12953-018-0140-x (PMC6011184; doi:10.1186/s12953-018-0140-x)
Supplement: Supplementary file 1 — Figure S1. Overview of iTRAQ data analysis. (A) The basic statistics of the iTRAQ data. (B) Peptide length distribution. X-axis showed the peptide length, while Y-axis showed the corresponding peptide count. (C) Molecular weight distribution of the identified proteins. X-axis showed molecular weight (kDa), while y-axis showed number of proteins. Table S1. Protein list identified in biological replicate 1 and 2 with an FDR of 0.01% at the peptide level. Table S2. The categories enriched molecular function (MF) by GO annotation. Table S3. The categories enriched biological process (BP) by GO annotation. Table S4. The categories enriched cellular component (CC) by GO annotation. Figure S2. Real time PCR analyses of TNNI3 and UBE2E3 in hFOB cells overexpressing FGFR2 and control cells. Statistics analysis were performed using non-paired Student’s t-test, with *** representing p < 0.01. (ZIP 606 kb) [file 12953_2018_140_MOESM1_ESM.zip › supplementary table S1 protein list.xls]

## Sheet: Protein list
Table S1 - Protein list identified in biological replicate 1 and 2 with an FDR of 0.01% at the peptide level.
Uniprot ID	Protein name	Gene name	Coverage	# Unique Peptides	# Peptides	# PSMs	FGFR2-1/ref	FGFR2-2/ref	NC-1/ref	NC-2/ref	# AAs	MW [kDa]	calc. pI	Ratio NC/FGFR2	Ratio NC/FGFR2 Significance A
Q8WVW5	Putative uncharacterized protein (Fragment)		66.39	2	19	792	1.00985	0.989072	0.938166	1.00141	363	40.4772	6.13818	0.97031	0.84469
P35579	Myosin-9	MYH9	57.65	102	124	548	1.01517	0.983053	1.03517	1.05026	1960	226.392	5.60498	1.04364	0.776761
P08670	Vimentin	VIM	77.47	36	42	533	1.01935	0.978328	1.04192	1.02491	466	53.6191	5.12256	1.03462	0.820789
A8K3K1	cDNA FLJ78096, highly similar to Homo sapiens actin, alpha, cardiac muscle (ACTC), mRNA		52.52	2	16	494	1.02223	0.975071	0.70178	1.15616	377	42.0199	5.38916	0.930225	0.640687
Q13707	ACTA2 protein (Fragment)	ACTA2	44.24	2	13	434	1.01923	0.978448	0.99959	1.05374	330	36.7832	5.35107	1.02786	0.855706
Q09666	Neuroblast differentiation-associated protein AHNAK	AHNAK	53.65	159	161	334	0.999518	1.00082	0.933882	0.986106	5890	628.699	6.15088	0.959832	0.7929
P07355	Annexin A2	ANXA2	62.54	27	27	295	1.01121	0.987536	1.04516	1.02274	339	38.5798	7.75244	1.0346	0.820789
Q562R1	Beta-actin-like protein 2	ACTBL2	23.4	2	8	260	1.01112	0.98764	1.09083	1.03548	376	41.976	5.59229	1.06382	0.682908
P04406	Glyceraldehyde-3-phosphate dehydrogenase	GAPDH	51.34	15	15	303	1.02526	0.97164	1.26392	1.23804	335	36.0304	8.45557	1.25292	0.1375
B3KT06	cDNA FLJ37398 fis, clone BRAMY2027467, highly similar to Tubulin alpha-ubiquitous chain		57.69	2	21	303	1.06453	0.927205	0.910976	0.902489	416	46.3119	5.13525	0.910493	0.544144
P21333	Filamin-A	FLNA	47.22	79	100	261	1.00378	0.995936	1.08956	1.10794	2647	280.564	6.06201	1.09891	0.534192
P06733	Alpha-enolase	ENO1	53.92	15	21	202	1.0192	0.978495	1.18931	1.18196	434	47.1393	7.38623	1.187	0.258963
I3L4N8	Actin, cytoplasmic 2, N-terminally processed (Fragment)	ACTG1	67.36	1	12	375	0.972849	1.03093	0.946917	1.27347	242	26.9174	5.0083	1.1081	0.499469
Q9BYX7	Putative beta-actin-like protein 3	POTEKP	22.13	1	7	129	0.81173	1.21322	0.791262	0.932272	375	41.9888	6.32861	0.85115	0.29942
P14618	Pyruvate kinase PKM	PKM	61.58	1	32	308	1.00035	0.999816	0.938689	0.93898	531	57.9	7.84033	0.938755	0.685627
P09382	Galectin-1	LGALS1	58.52	8	8	138	1.02866	0.967796	1.0834	1.09644	135	14.7062	5.50342	1.09185	0.562222
Q14315	Filamin-C	FLNC	40.07	72	87	238	1.00148	0.998547	1.12702	1.11443	2725	290.841	5.97314	1.12072	0.451969
O75369	Filamin-B	FLNB	41.12	77	87	186	1.00196	0.997997	1.07079	1.06954	2602	277.99	5.73193	1.07019	0.655939
K7EM38	Actin, cytoplasmic 2, N-terminally processed (Fragment)	ACTG1	78.95	1	9	313	1.05194	0.941455	1.45566	1.12994	133	14.5132	5.2749	1.29709	0.0868172
P07437	Tubulin beta chain	TUBB	51.13	5	19	225	1.01975	0.977872	1.02376	1.01251	444	49.639	4.89404	1.01935	0.901363
O43707	Alpha-actinin-4	ACTN4	55.98	33	48	195	1.00463	0.994976	1.17245	1.14709	911	104.788	5.43994	1.16	0.328405
Q9BQE3	Tubulin alpha-1C chain	TUBA1C	47.66	3	19	271	1.00507	0.994444	0.995071	0.98742	449	49.8635	5.09717	0.991487	0.953633
A0A024R5Z9	Pyruvate kinase	PKM2	60.64	3	34	263	0.967775	1.03667	1.20709	0.997833	531	58.0249	7.7085	1.10001	0.53026
P11142	Heat shock cognate 71 kDa protein	HSPA8	52.63	20	32	209	1.02532	0.971569	0.914771	0.930658	646	70.8542	5.51611	0.924152	0.611197
Q15149	Plectin	PLEC	36.19	152	154	229	0.99297	1.00817	1.1517	1.11774	4684	531.466	5.96045	1.13407	0.407637
P08238	Heat shock protein HSP 90-beta	HSP90AB1	42.13	18	33	206	0.997939	1.00255	0.896044	0.949923	724	83.2121	5.03369	0.922759	0.606322
B3KML9	cDNA FLJ11352 fis, clone HEMBA1000020, highly similar to Tubulin beta-2C chain		48.87	3	17	185	1.01131	0.98742	1.01192	1.05493	397	44.5735	4.93213	1.03409	0.825742
P04083	Annexin A1	ANXA1	56.65	18	18	111	1.00572	0.993742	1.07235	1.07466	346	38.69	7.02002	1.0738	0.638286
P12814	Alpha-actinin-1	ACTN1	52.69	32	47	170	1.01517	0.98305	0.961037	1.03537	892	102.993	5.41455	0.999089	0.994866
Q9Y490	Talin-1	TLN1	42.7	74	84	153	0.996778	1.00386	0.989036	0.985781	2541	269.599	6.07471	0.987093	0.932931
P68366	Tubulin alpha-4A chain	TUBA4A	48.88	4	19	213	0.997612	1.00292	1.68201	1.49988	448	49.8924	5.05908	1.59052	0.00222978
P07900	Heat shock protein HSP 90-alpha	HSP90AA1	41.94	22	35	178	1.01348	0.984963	1.08695	1.09349	732	84.6067	5.021	1.09107	0.566299
Q13885	Tubulin beta-2A chain	TUBB2A	41.57	2	16	144	1.00914	0.989877	1.12258	1.09703	445	49.875	4.89404	1.11036	0.491956
P02545	Prelamin-A/C	LMNA	50.75	31	32	115	1.01432	0.984019	1.11537	1.12982	664	74.0947	7.02002	1.12353	0.441457
A0A024R462	Fibronectin 1, isoform CRA_n	FN1	26.45	2	48	134	1.03551	0.960047	0.858038	1.05658	2355	259.049	5.73193	0.959444	0.787738
P02751	Fibronectin	FN1	25.94	1	47	128	0.997077	1.00352	3.01281	3.02921	2386	262.46	5.70654	3.0201	3.38765e-13
P11021	78 kDa glucose-regulated protein	HSPA5	58.41	36	38	156	1.0141	0.984265	1.14618	1.13125	654	72.2884	5.16064	1.13965	0.388242
P05787	Keratin, type II cytoskeletal 8	KRT8	54.66	23	29	115	1.01835	0.979459	1.69417	1.57731	483	53.6711	5.59229	1.63754	0.0011561
P35580	Myosin-10	MYH10	24.04	23	41	108	1.00556	0.99392	0.993103	1.06881	1976	228.858	5.5415	1.03122	0.840673
P13639	Elongation factor 2	EEF2	45.92	39	40	129	1.01791	0.979952	0.889905	0.921698	858	95.277	6.82959	0.90677	0.530137
A4QPB0	IQ motif containing GTPase activating protein 1	IQGAP1	31.32	43	45	78	1.00254	0.997343	0.977831	1.02235	1657	189.162	6.48096	1.00015	1
P62805	Histone H4	HIST1H4A	58.25	7	7	143	1.02706	0.969603	0.826718	0.865256	103	11.3604	11.356	0.847401	0.28553
V9HWK1	Triosephosphate isomerase	HEL-S-49	66.27	16	16	94	1.0339	0.961856	1.15899	1.15888	249	26.6527	6.90283	1.16139	0.325604
P08133	Annexin A6	ANXA6	64.49	15	39	133	1.02392	0.973149	1.16597	1.11437	673	75.8256	5.60498	1.14184	0.381927
P55072	Transitional endoplasmic reticulum ATPase	VCP	45.66	32	32	93	1.00236	0.997544	1.01525	1.0757	806	89.2657	5.26221	1.04552	0.767119
Q00610	Clathrin heavy chain 1	CLTC	34.21	51	51	121	1.00934	0.989649	1.08938	1.11926	1675	191.493	5.69385	1.10488	0.510877
Q5CAQ5	Tumor rejection antigen (Gp96) 1	TRA1	39.53	29	31	117	1.00492	0.994649	1.13031	1.10627	802	92.2823	4.85596	1.11853	0.459071
A0A024QZN4	Vinculin, isoform CRA_c	VCL	50.94	49	49	105	1.00163	0.998373	0.960204	0.955167	1066	116.649	6.0874	0.957684	0.782579
P63104	14-3-3 protein zeta/delta	YWHAZ	66.12	10	15	88	1.0193	0.978385	0.938059	0.962571	245	27.7277	4.79248	0.951418	0.7466
Q07065	Cytoskeleton-associated protein 4	CKAP4	54.65	28	29	66	1.00145	0.998573	1.08418	1.05082	602	65.9827	5.92236	1.06749	0.669352
P22314	Ubiquitin-like modifier-activating enzyme 1	UBA1	31.29	27	27	71	1.00476	0.994834	1.08316	1.05309	1058	117.774	5.75732	1.06835	0.664865
P00338	L-lactate dehydrogenase A chain	LDHA	39.76	14	15	100	1.02092	0.976546	1.0924	1.12727	332	36.6654	8.26514	1.11124	0.488228
P04075	Fructose-bisphosphate aldolase A	ALDOA	56.59	16	21	91	0.996317	1.00438	1.18686	1.18626	364	39.3953	8.08936	1.18614	0.261312
B2RBD5	cDNA, FLJ95457, highly similar to Homo sapiens tubulin, beta, 4 (TUBB4), mRNA		38.44	2	15	136	1.01319	0.980522	0.987896	1.11859	450	50.3722	4.93213	1.05656	0.715087
Q0QEN7	ATP synthase subunit beta (Fragment)	ATP5B	48.99	16	16	82	1.01632	0.981754	1.126	1.12265	445	48.083	5.07178	1.12541	0.437991
P68104	Elongation factor 1-alpha 1	EEF1A1	43.94	3	16	120	1.02142	0.975961	0.963666	1.06172	462	50.1091	9.01221	1.01402	0.927056
B2RA03	cDNA, FLJ94640, highly similar to Homo sapiens keratin 18 (KRT18), mRNA		49.07	20	21	85	0.996884	1.00374	1.3683	1.38265	430	48.0005	5.37646	1.37505	0.0359946
Q14204	Cytoplasmic dynein 1 heavy chain 1	DYNC1H1	16.81	72	72	108	0.997914	1.00258	1.05511	1.04472	4646	532.072	6.40479	1.04966	0.747999
H6VRF8	Keratin 1	KRT1	42.7	22	26	62	1.02032	0.977231	1.37905	1.35049	644	66.013	8.11865	1.36645	0.0400002
P0CG39	POTE ankyrin domain family member J	POTEJ	9.25	1	8	72	1.02795	0.968533	1.05244	1.05951	1038	117.315	5.97314	1.05784	0.710444
A7BI36	p180/ribosome receptor	RRBP1	55.13	51	51	82	1.00403	0.995653	0.912501	0.939934	1540	165.649	8.96826	0.926363	0.620981
P62258	14-3-3 protein epsilon	YWHAE	61.96	13	16	73	1.00176	0.99823	0.934852	0.928227	255	29.1554	4.7417	0.931546	0.650605
P08758	Annexin A5	ANXA5	67.19	19	20	92	1.02753	0.969076	1.15272	1.17808	320	35.9144	5.04639	1.16738	0.309177
V9HW25	Epididymis secretory protein Li 273	HEL-S-273	58.8	0	24	89					284	32.9696	4.66553	#DIV/0!	1
P09211	Glutathione S-transferase P	GSTP1	40	7	7	48	1.01131	0.987413	1.1485	1.1468	210	23.341	5.64307	1.14838	0.363425
P07195	L-lactate dehydrogenase B chain	LDHB	41.32	13	14	59	1.02279	0.974432	0.999491	0.998998	334	36.6151	6.04932	1.00063	0.994748
Q75MT9	Malate dehydrogenase (Fragment)	MDH2	62.66	16	16	55	0.994502	1.00644	1.10655	1.12014	316	33.2075	8.25049	1.11283	0.480826
P09104	Gamma-enolase	ENO2	28.57	6	8	34	1.0108	0.987997	1.71438	1.61598	434	47.239	5.03369	1.66618	0.000776311
Q5TCU3	Tropomyosin beta chain	TPM2	55.28	0	22	84					284	32.7946	4.67822	#DIV/0!	1
B4DP54	cDNA FLJ52712, highly similar to Tubulin beta-6 chain		41.39	5	15	93	0.950774	1.05591	1.12671	1.13071	418	46.6715	4.89404	1.12495	0.437991
A7XZE4	Beta tropomyosin isoform	TPM2b	58.8	1	24	81	0.886501	1.12862	0.861786	0.878444	284	33.0056	4.69092	0.863584	0.34713
B7Z4V2	cDNA FLJ51907, highly similar to Stress-70 protein, mitochondrial		40.6	23	24	64	1.02392	0.973156	1.31526	1.30482	665	72.3561	5.93506	1.31196	0.0737518
E5RK69	Annexin	ANXA6	60	1	25	83	1.02795	0.968596	1.09125	0.999232	460	51.7442	6.04932	1.04705	0.762318
P20591	Interferon-induced GTP-binding protein Mx1	MX1	40.79	20	25	74	1.02754	0.969058	0.707728	0.762748	662	75.4732	5.8335	0.736491	0.0486765
P08107	Heat shock 70 kDa protein 1A/1B	HSPA1A	39.31	12	19	65	1.0174	0.980522	1.13565	1.04859	641	70.009	5.65576	1.09326	0.558164
P22626	Heterogeneous nuclear ribonucleoproteins A2/B1	HNRNPA2B1	53.26	16	21	91	1.00252	0.997362	0.949665	0.953745	353	37.4067	8.95361	0.95176	0.751724
P54652	Heat shock-related 70 kDa protein 2	HSPA2	20.81	2	13	72	1.07875	0.888654	0.580279	0.6669	639	69.9779	5.74463	0.63392	0.00338012
P08729	Keratin, type II cytoskeletal 7	KRT7	44.14	2	23	79	0.996019	1.00472	1.64258	1.38284	469	51.3543	5.47803	1.51215	0.00648056
P26038	Moesin	MSN	46.62	24	36	108	1.01053	0.988301	1.1119	1.12619	577	67.7778	6.40479	1.1197	0.455511
Q01082	Spectrin beta chain, non-erythrocytic 1	SPTBN1	31.26	65	65	87	1.00887	0.990183	1.05839	1.04726	2364	274.439	5.56689	1.05333	0.733807
A0A0D9SF54	Spectrin alpha chain, non-erythrocytic 1	SPTAN1	22.63	48	48	70	0.994392	1.00656	1.0444	1.05568	2457	282.662	5.33838	1.04954	0.747999
P00558	Phosphoglycerate kinase 1	PGK1	56.12	17	21	75	1.01175	0.986918	1.23507	1.25739	417	44.5861	8.104	1.24706	0.146069
P06748	Nucleophosmin	NPM1	52.38	14	14	49	1.01071	0.988099	0.97622	1.07463	294	32.5548	4.77979	1.02604	0.865781
P67936	Tropomyosin alpha-4 chain	TPM4	69.35	10	23	76	1.0082	0.990924	0.809344	0.892403	248	28.5045	4.69092	0.851247	0.29942
A0A024QZJ6	Myosin, heavy polypeptide 11, smooth muscle, isoform CRA_b	MYH11	8.46	1	16	55	1.05086	0.942676	1.01046	1.15166	1938	223.439	5.52881	1.08456	0.591132
Q96KK5	Histone H2A type 1-H	HIST1H2AH	35.94	2	5	70	1.03018	0.966072	0.87301	0.893939	128	13.8978	10.8872	0.885133	0.432031
P10412	Histone H1.4	HIST1H1E	45.66	4	13	64	1.00389	0.995809	0.601702	0.683048	219	21.852	11.0337	0.642473	0.00436883
P31946	14-3-3 protein beta/alpha	YWHAB	60.57	6	13	61	1.02131	0.976106	1.02499	0.932139	246	28.0648	4.83057	0.97983	0.896619
P62979	Ubiquitin-40S ribosomal protein S27a	RPS27A	46.79	8	8	64	1.02118	0.976257	0.879108	0.900728	156	17.9535	9.64209	0.891062	0.457927
P37802	Transgelin-2	TAGLN2	78.39	13	13	67	1.01618	0.981912	1.14611	1.08719	199	22.3772	8.25049	1.11772	0.46265
Q16577	Elongation factor 1-alpha	PTI-1	24.87	1	10	76	1.03169	0.963674	1.15644	1.10622	398	42.7971	8.33838	1.13396	0.407637
B3KY79	cDNA FLJ46620 fis, clone TLUNG2000654, highly similar to Keratin, type II cytoskeletal 7		42.47	1	22	75	0.977082	1.02615	0.829291	0.779745	445	49.0051	5.47803	0.803222	0.158223
P23528	Cofilin-1	CFL1	65.66	12	15	84	1.02727	0.96936	0.834775	0.920613	166	18.4907	8.08936	0.879174	0.406837
P34932	Heat shock 70 kDa protein 4	HSPA4	44.76	4	33	61	0.989371	1.01224	1.1689	1.1281	840	94.2712	5.18604	1.14758	0.363425
P16403	Histone H1.2	HIST1H1C	46.95	4	13	57	1.01312	0.98534	0.646943	0.821938	213	21.3517	10.9312	0.735005	0.0476857
P16402	Histone H1.3	HIST1H1D	33.94	3	11	51	0.979967	1.02273	0.806371	0.959114	221	22.3363	11.019	0.881554	0.419345
D9YZV5	Tropomyosin 1 (Alpha) isoform 4	TPM1	56.69	0	23	87					284	32.8558	4.77979	#DIV/0!	1
Q06830	Peroxiredoxin-1	PRDX1	60.8	10	12	70	1.02478	0.972175	1.14686	1.18163	199	22.0963	8.1333	1.16602	0.311871
F8W6I7	Heterogeneous nuclear ribonucleoprotein A1	HNRNPA1	48.21	10	16	78	1.01286	0.985665	0.876453	0.901553	307	33.1348	9.12939	0.88966	0.453564
Q6ZN40	Tropomyosin 1 (Alpha), isoform CRA_f	TPM1	46.32	1	21	81	0.9622	1.04298	1.00852	0.930391	326	37.4301	4.71631	0.966949	0.829128
A8K7F6	cDNA FLJ78244, highly similar to Homo sapiens eukaryotic translation initiation factor 4A, isoform 1 (EIF4A1), mRNA		39.16	14	17	66	1.01276	0.985782	0.902308	0.86885	406	46.0926	5.47803	0.886226	0.436299
Q5EC54	Heterogeneous nuclear ribonucleoprotein K transcript variant	HNRPK	42.24	1	18	60	1.02513	0.97179	0.907169	1.81934	464	51.0264	5.32568	1.36536	0.0404696
B4DUQ1	cDNA FLJ54552, highly similar to Heterogeneous nuclear ribonucleoprotein K		45.56	1	18	60	1.06605	0.925493	1.12071	1.12029	439	48.4802	5.92236	1.12526	0.437991
P09493	Tropomyosin alpha-1 chain	TPM1	49.3	0	20	79					284	32.6887	4.7417	#DIV/0!	1
Q05639	Elongation factor 1-alpha 2	EEF1A2	25.05	1	9	71	0.982161	1.0204	1.03174	1.11326	463	50.4383	9.02686	1.07113	0.651502
P12956	X-ray repair cross-complementing protein 6	XRCC6	42.04	22	22	68	1.0141	0.984267	0.916054	0.950389	609	69.7991	6.63916	0.933985	0.660564
P50990	T-complex protein 1 subunit theta	CCT8	53.47	28	28	64	1.00482	0.994758	0.939784	0.982444	548	59.5825	5.60498	0.961315	0.798066
B3GQS7	Mitochondrial heat shock 60kD protein 1 variant 1	HSPD1	38.84	19	19	45	1.01869	0.979076	1.02978	1.09421	569	60.6423	6.03662	1.06319	0.687459
A0A087WWU8	Tropomyosin alpha-3 chain	TPM3	63.88	1	20	67	1.02136	0.976053	0.836464	1.15175	227	26.4044	4.77979	0.995394	0.974282
B2RDE1	cDNA, FLJ96568, highly similar to Homo sapiens tropomyosin 3 (TPM3), mRNA		59.27	0	20	68					248	28.9997	4.75439	#DIV/0!	1
P25705	ATP synthase subunit alpha, mitochondrial	ATP5A1	35.26	17	17	44	1.01888	0.978859	1.21267	1.12641	553	59.7136	9.12939	1.17086	0.298581
A0A087X0X3	Heterogeneous nuclear ribonucleoprotein M	HNRNPM	42.47	7	26	59	1.00606	0.993365	0.85316	0.860032	730	77.5184	8.77783	0.856844	0.320958
P42224	Signal transducer and activator of transcription 1-alpha/beta	STAT1	35.73	24	24	56	1.01051	0.988323	0.962766	0.971692	750	87.2795	6.04932	0.967794	0.834313
F8W1R7	Myosin light polypeptide 6	MYL6	54.48	5	8	42	1.02493	0.97201	1.13092	1.1118	145	16.2798	4.65283	1.12308	0.444942
P50991	T-complex protein 1 subunit delta	CCT4	44.71	18	19	42	1.00473	0.994867	0.91365	0.872325	539	57.8878	7.82568	0.893168	0.466709
P19338	Nucleolin	NCL	36.48	33	33	72	1.00561	0.993865	0.890546	0.98034	710	76.5684	4.70361	0.935689	0.670561
A0A087WTT1	Polyadenylate-binding protein 1	PABPC1	39.66	16	21	48	1.01311	0.98538	0.991432	0.988359	522	58.4988	9.26123	0.990642	0.953633
E9PK01	Elongation factor 1-delta (Fragment)	EEF1D	44.83	8	10	28	1.00738	0.991828	1.12702	1.12444	261	28.8036	5.021	1.12618	0.434543
Q6IPH7	RPL14 protein	RPL14	37.27	8	8	32	1.03771	0.95755	0.902756	0.914099	220	23.7722	10.9312	0.910588	0.548843
P78371	T-complex protein 1 subunit beta	CCT2	51.78	22	22	52	1.00303	0.996794	0.943759	0.951902	535	57.4521	6.45557	0.947917	0.731262
P27348	14-3-3 protein theta	YWHAQ	66.12	9	15	60	0.980265	1.02254	0.984916	0.982708	245	27.7468	4.77979	0.982432	0.907002
B2R6J2	cDNA, FLJ92973, highly similar to Homo sapiens villin 2 (ezrin) (VIL2), mRNA		36.35	15	27	80	1.01811	0.979728	1.09047	1.09124	586	69.3577	6.26514	1.09203	0.562222
G3V4W0	Heterogeneous nuclear ribonucleoproteins C1/C2 (Fragment)	HNRNPC	52.29	16	16	45	1.03665	0.958747	0.917084	0.9146	262	28.8985	8.39697	0.917952	0.582138
P07737	Profilin-1	PFN1	62.14	10	10	70	1.03181	0.964221	0.919046	0.990088	140	15.0446	8.26514	0.956463	0.772275
A8K486	Peptidyl-prolyl cis-trans isomerase		51.52	11	12	82	1.02202	0.975301	1.0754	1.05356	165	18.0018	6.90283	1.06591	0.673855
E7EVA0	Microtubule-associated protein	MAP4	21.42	23	39	68	1.02584	0.970977	0.925066	0.927533	2297	245.292	6.22705	0.927774	0.630812
P18669	Phosphoglycerate mutase 1	PGAM1	58.27	13	13	70	1.00835	0.990764	1.24428	1.25326	254	28.7858	7.18115	1.24932	0.143164
P78527	DNA-dependent protein kinase catalytic subunit	PRKDC	14.78	51	52	71	1.0005	0.99965	1.04902	1.02676	4128	468.788	7.12256	1.03782	0.806
Q05CK9	SYNCRIP protein (Fragment)	SYNCRIP	39.96	1	17	44	0.920345	1.09033	1.16346	1.07604	453	50.6189	6.7124	1.1138	0.477154
B3KQT9	cDNA PSEC0175 fis, clone OVARC1000169, highly similar to Protein disulfide-isomerase A3 (EC 5.3.4.1)		54.79	21	28	86	0.99899	1.00136	1.07108	1.10412	480	54.0685	7.21045	1.08741	0.582783
P07237	Protein disulfide-isomerase	P4HB	42.13	12	24	68	1.023	0.974182	1.37674	1.27348	508	57.0807	4.86865	1.32698	0.0624612
Q59GL1	Synaptotagmin binding, cytoplasmic RNA interacting protein variant (Fragment)		32.4	1	17	44	1.0578	0.934823	0.767124	0.738607	534	59.5699	8.73389	0.755652	0.0720221
A0A087WTP3	Far upstream element-binding protein 2	KHSRP	27.29	12	15	28	0.999336	1.00097	0.986191	0.949011	711	72.9823	7.7085	0.967454	0.829128
Q15366	Poly(rC)-binding protein 2	PCBP2	39.18	2	11	32	1.04391	0.950537	1.01029	1.11006	365	38.5556	6.78564	1.06313	0.687459
X5D7K9	Major vault protein isoform C (Fragment)	MVP	34.95	23	23	43	1.00341	0.996362	1.14419	1.11794	827	91.903	5.41455	1.1312	0.417586
P61981	14-3-3 protein gamma	YWHAG	53.44	8	13	52	1.0151	0.983076	0.952599	0.956251	247	28.2849	4.89404	0.955297	0.76713
H7BYY1	Tropomyosin 1 (Alpha), isoform CRA_m	TPM1	50.81	2	17	62	1.00459	0.990761	1.50426	1.26219	248	28.7296	4.81787	1.38645	0.031598
A0A024RAM4	Microtubule-associated protein 1B, isoform CRA_b	MAP1B	21.68	39	41	63	1.00322	0.996579	1.02712	1.012	2468	270.454	4.80518	1.01967	0.896251
A8K9J7	Histone H2B		53.17	2	9	101	1.04981	0.943851	0.891671	0.987895	126	13.9876	10.3159	0.942772	0.705833
P26641	Elongation factor 1-gamma	EEF1G	31.81	16	16	57	1.01528	0.982935	1.05985	1.02844	437	50.0871	6.66846	1.04508	0.771933
B2RBR9	cDNA, FLJ95650, highly similar to Homo sapiens karyopherin (importin) beta 1 (KPNB1), mRNA		27.28	17	17	37	1.01753	0.980379	0.920163	0.970694	876	97.122	4.77979	0.946416	0.72107
Q01995	Transgelin	TAGLN	60.2	11	12	65	1.03181	0.964225	0.820151	0.816281	201	22.5964	8.83643	0.81984	0.201837
B4DUS3	cDNA FLJ50691, highly similar to Heat shock 70 kDa protein 4		44.9	1	30	52	0.985602	1.01651	0.886714	0.701899	735	83.1026	5.05908	0.79347	0.135786
Q53HV2	Chaperonin containing TCP1, subunit 7 (Eta) variant (Fragment)		36.1	18	18	40	1.01056	0.988265	0.922971	0.967518	543	59.3029	7.6499	0.945799	0.72107
Q59ES8	Heterogeneous nuclear ribonucleoprotein M isoform a variant (Fragment)		41.63	1	20	42					615	65.2112	9.12939	#DIV/0!	1
B4DLC0	Poly(rC)-binding protein 2	PCBP2	41.53	1	9	28	0.996689	1.00396	0.845142	0.780348	301	32.1445	7.89893	0.81248	0.180444
P16401	Histone H1.5	HIST1H1B	39.82	8	11	51	1.0096	0.989353	0.817056	0.868023	226	22.5665	10.9165	0.84298	0.272019
E9PGZ1	Caldesmon	CALD1	35.82	20	20	47	1.00162	0.998386	0.945932	0.983057	536	61.6685	6.11279	0.964493	0.813585
B2RBH2	cDNA, FLJ95508, highly similar to Homo sapiens 5'-nucleotidase, ecto (CD73) (NT5E), mRNA		31.71	15	15	37	1.00057	0.999571	1.08845	1.1205	574	63.3555	7.03467	1.1044	0.514717
O00299	Chloride intracellular channel protein 1	CLIC1	68.05	12	12	38	1.0127	0.985842	0.942396	0.955767	241	26.9057	5.17334	0.949771	0.741481
O00410	Importin-5	IPO5	26.34	21	23	41	1.00985	0.989067	0.984644	0.981939	1097	123.55	4.94482	0.983822	0.917379
P53396	ATP-citrate synthase	ACLY	31.52	30	30	53	1.0174	0.980527	0.942177	0.99771	1101	120.762	7.32764	0.970949	0.84988
P61247	40S ribosomal protein S3a	RPS3A	51.52	13	13	45	1.02068	0.976815	0.892117	0.926149	264	29.9257	9.72998	0.910271	0.544144
B2RDW0	cDNA, FLJ96792, highly similar to Homo sapiens calmodulin 2 (phosphorylase kinase, delta) (CALM2), mRNA		34.23	5	6	46	1.0201	0.977475	1.05428	1.05752	149	16.7668	4.22119	1.05718	0.715087
E9PCY7	Heterogeneous nuclear ribonucleoprotein H	HNRNPH1	33.33	4	10	40	1.02842	0.968058	1.01462	1.01836	429	47.0574	6.34131	1.01828	0.906484
B3KTM6	Ribosomal protein L5, isoform CRA_b	RPL5	52.23	9	13	38	1.02255	0.974694	0.892516	0.964522	247	28.0262	9.12939	0.929799	0.640687
Q16643	Drebrin	DBN1	28.35	17	17	45	1.01129	0.98744	1.09732	1.1149	649	71.3854	4.44971	1.10681	0.503253
B7Z1N6	Fructose-bisphosphate aldolase		24.31	4	8	26	0.965738	1.03898	1.00351	1.0872	325	35.4011	7.06396	1.04289	0.781602
P13667	Protein disulfide-isomerase A4	PDIA4	42.48	27	28	55	1.00399	0.995694	0.992188	0.971162	645	72.887	5.07178	0.981829	0.907002
Q01813	6-phosphofructokinase type C	PFKP	33.29	21	24	50	1.01951	0.978138	0.794795	0.846904	784	85.5415	7.54736	0.821814	0.207428
P13645	Keratin, type I cytoskeletal 10	KRT10	32.02	16	17	31	0.99999	1.00022	1.51554	1.44682	584	58.7917	5.21143	1.48102	0.00970943
B4DN41	cDNA FLJ53366, highly similar to Probable ATP-dependent RNA helicase DDX5 (EC 3.6.1.-)		30.18	12	18	44	1.02367	0.973431	0.877096	0.87468	603	67.72	8.86572	0.87716	0.398601
F8J2B5	LIM domain only 7 protein	LMO7	22.07	1	30	40	1.03226	0.963718	1.04218	1.10288	1631	186.126	7.18115	1.07469	0.633914
B7Z8W3	cDNA FLJ53272, highly similar to Homo sapiens LIM domain 7 (LMO7), mRNA		27.69	1	30	40	0.979803	1.02307	0.975237	1.02774	1275	145.362	7.45947	1.00006	1
C9J9K3	40S ribosomal protein SA (Fragment)	RPSA	36.36	8	9	26	1.02123	0.976202	0.785157	0.858511	264	29.487	5.24951	0.822892	0.210261
J3QSU6	Tenascin	TNC	16.94	27	27	38	1.00688	0.992429	1.6158	1.56365	2019	220.712	4.93213	1.59028	0.00226078
B4DPW9	cDNA FLJ51929, highly similar to Plastin-3		41.46	23	23	57	1.03221	0.963774	0.901553	0.90485	603	67.5566	5.65576	0.905018	0.520877
P05387	60S acidic ribosomal protein P2	RPLP2	85.22	7	8	30	1.03641	0.959021	0.97834	0.975313	115	11.6578	4.53857	0.979062	0.891426
A8K4Z4	cDNA FLJ75549, highly similar to Homo sapiens ribosomal protein, large, P0 (RPLP0), transcript variant 1, mRNA		42.59	11	11	41	1.01681	0.981202	0.89907	0.873636	317	34.2178	5.97314	0.887236	0.440587
H0YD13	CD44 antigen	CD44	29.61	6	6	23	1.01206	0.986567	0.949735	0.9771	206	22.6686	8.19189	0.964077	0.813585
P23396	40S ribosomal protein S3	RPS3	65.02	16	16	52	1.00817	0.990978	0.83707	0.854942	243	26.6714	9.65674	0.846369	0.282117
P17987	T-complex protein 1 subunit alpha	TCP1	36.33	16	16	36	1.01272	0.985825	0.947391	0.981583	556	60.3056	6.11279	0.965189	0.818763
A0A0D9SFB3	ATP-dependent RNA helicase DDX3X	DDX3X	35.63	19	20	42	1.01207	0.986559	0.978289	1.02382	640	70.7961	7.35693	1.00174	0.989503
H3BLZ8	Probable ATP-dependent RNA helicase DDX17	DDX17	29.55	11	18	40	1.00078	0.999335	1.12817	1.06559	731	80.3892	8.36768	1.09682	0.54211
Q9UQ80	Proliferation-associated protein 2G4	PA2G4	51.52	16	16	33	1.02541	0.971463	0.877614	0.917722	394	43.7592	6.55127	0.899072	0.493486
A0A087WZH7	Myristoylated alanine-rich C-kinase substrate	MARCKS	43.64	7	7	31	0.982927	1.01953	0.702134	0.76282	330	31.5771	4.71631	0.731577	0.0448068
B4DI38	Adenylyl cyclase-associated protein		51.77	17	17	52	1.01667	0.981355	0.930806	0.951984	452	49.0493	8.20654	0.942327	0.700769
Q6IPN0	Reticulon	RTN4	28.86	6	6	31	1.00278	0.997076	1.20282	1.21631	343	36.8953	4.80518	1.20965	0.2094
F8W020	Nucleosome assembly protein 1-like 1 (Fragment)	NAP1L1	36.71	5	6	32	1.04121	0.953594	0.929515	1.00129	207	24.3513	4.51318	0.967916	0.834313
P55060	Exportin-2	CSE1L	19.46	16	16	29	1.02294	0.974263	0.932077	0.931745	971	110.346	5.77002	0.933216	0.65558
Q15365	Poly(rC)-binding protein 1	PCBP1	46.63	8	13	28	1.00542	0.99409	0.925356	0.955668	356	37.4739	7.09326	0.940745	0.695714
B3KSM6	cDNA FLJ36606 fis, clone TRACH2015654, highly similar to HEAT SHOCK 70 kDa PROTEIN 6		16.95	1	8	30	0.986356	1.01565	0.610505	0.920355	643	70.9282	6.13818	0.764662	0.084913
Q12906	Interleukin enhancer-binding factor 3	ILF3	22.93	2	17	38	1.00157	0.996691	0.637054	0.673853	894	95.2791	8.76318	0.656023	0.00669832
P06899	Histone H2B type 1-J	HIST1H2BJ	53.17	2	9	97	1.06119	0.930981	0.807916	0.893483	126	13.8956	10.3159	0.854042	0.310085
F4ZW65	NF90b		27.9	1	16	37	1.0161	0.982006	1.11745	1.01002	706	76.4241	8.26514	1.06475	0.678373
B4DY28	cDNA FLJ61189, highly similar to Cysteine and glycine-rich protein 1		66.31	9	9	28	1.01115	0.987595	1.0602	1.10002	187	20.0284	8.48486	1.08078	0.608038
O75396	Vesicle-trafficking protein SEC22b	SEC22B	37.67	8	8	24	1.00224	0.997669	1.28556	1.23248	215	24.5775	6.91748	1.25908	0.129362
P50395	Rab GDP dissociation inhibitor beta	GDI2	49.44	16	20	53	1.02273	0.974505	0.955281	0.995177	445	50.6309	6.46826	0.976581	0.881039
P14649	Myosin light chain 6B	MYL6B	17.79	1	3	16	0.981251	1.02143	1.29077	1.16708	208	22.7497	5.73193	1.22728	0.177952
A0A024RDQ0	Heat shock 105kDa/110kDa protein 1, isoform CRA_a	HSPH1	23.22	12	16	31	0.989711	1.01186	0.952875	0.998334	814	92.0574	5.5542	0.97484	0.870651
A0A024RC87	Ribonuclease/angiogenin inhibitor 1, isoform CRA_a	RNH1	34.43	11	11	24	0.975144	1.0283	0.96908	0.919718	456	49.3848	4.84326	0.942777	0.705833
P35998	26S protease regulatory subunit 7	PSMC2	48.04	17	17	30	1.00708	0.992175	1.08264	1.06239	433	48.6031	5.94775	1.07291	0.642675
B2R6X5	cDNA, FLJ93166, highly similar to Homo sapiens heat shock 70kDa protein 6 (HSP70B') (HSPA6), mRNA		16.95	1	8	28	1.09548	0.89219	0.37167	0.367447	643	70.9142	6.23975	0.37185	2.01944e-10
D6R9P3	Heterogeneous nuclear ribonucleoprotein A/B	HNRNPAB	32.5	7	8	33	1.019	0.978723	1.04394	1.0126	280	30.284	7.91357	1.02944	0.850684
Q9BV61	TRAP1 protein (Fragment)	TRAP1	11.73	5	6	30	0.974498	1.02764	0.961417	1.03148	699	79.3072	7.79639	0.99538	0.974282
M0R210	40S ribosomal protein S16	RPS16	53.49	8	8	38	1.01727	0.980672	0.803251	0.803581	129	14.41	10.228	0.804242	0.160596
Q6UVK1	Chondroitin sulfate proteoglycan 4	CSPG4	13.48	23	23	35	0.982053	1.02052	1.00776	0.974589	2322	250.382	5.46533	0.989902	0.948462
Q08211	ATP-dependent RNA helicase A	DHX9	25.04	26	26	41	0.989221	1.01241	0.866869	0.910038	1270	140.869	6.84424	0.887729	0.444894
H0Y5C6	Filamin-A (Fragment)	FLNA	78.29	1	13	28	1.01151	0.987189	1.40094	1.24137	281	29.8408	5.10986	1.32201	0.0660404
P07996	Thrombospondin-1	THBS1	17.18	16	16	27	1.00233	0.997578	0.877018	0.903452	1170	129.3	4.94482	0.890275	0.453564
H0YA55	Serum albumin (Fragment)	ALB	11.01	6	6	118	1.02304	0.974153	0.548425	0.605914	454	51.5358	6.94678	0.577981	0.000422485
E7ENZ3	T-complex protein 1 subunit epsilon	CCT5	43.83	20	21	49	1.01435	0.983982	0.96122	0.996533	486	53.814	6.41748	0.979694	0.896619
Q2TU64	PIG48		41.83	1	19	42	0.913314	1.09829	1.27136	1.14526	545	60.5403	6.354	1.20134	0.227796
B4DVQ5	Eukaryotic translation initiation factor 3 subunit C	EIF3C	17.26	15	15	22	0.983137	1.01923	0.956011	0.937642	898	103.58	5.52881	0.945709	0.72107
Q9Y678	Coatomer subunit gamma-1	COPG1	24.83	15	16	24	1.01387	0.984523	0.98438	1.00926	874	97.6555	5.46533	0.997619	0.989727
B4E266	cDNA FLJ58466, highly similar to Leucyl-tRNA synthetase, cytoplasmic (EC 6.1.1.4)		14.96	14	14	21	0.99811	1.00235	0.995132	0.96448	1130	129.105	7.78174	0.979579	0.896619
A5Z217	Mutant desmin		18.94	5	10	47	1.00218	0.997747	0.466895	0.696352	470	53.5632	5.2749	0.581644	0.000499043
P13010	X-ray repair cross-complementing protein 5	XRCC5	24.73	17	18	41	1.03021	0.966034	0.995723	1.01752	732	82.6523	5.80811	1.00851	0.952953
Q02952	A-kinase anchor protein 12	AKAP12	19.87	24	24	29	0.995514	1.00529	0.833519	0.851603	1782	191.367	4.41162	0.842222	0.268702
Q6NZI2	Polymerase I and transcript release factor	PTRF	30.77	11	11	36	1.00238	0.997517	0.98424	0.968438	390	43.4498	5.60498	0.976387	0.875845
B3KX11	cDNA FLJ44436 fis, clone UTERU2019706, highly similar to T-complex protein 1 subunit gamma		44.25	1	19	44	1.05354	0.93964	0.978043	1.00981	522	57.909	6.93213	0.997324	0.984583
Q04917	14-3-3 protein eta	YWHAH	50.81	8	12	41	1.02344	0.9737	0.996105	0.949937	246	28.201	4.84326	0.974415	0.865457
B4DLR3	cDNA FLJ54020, highly similar to Heterogeneous nuclear ribonucleoprotein U		23.47	1	18	50	1.04156	0.953195	0.766005	0.823038	784	86.8064	6.43018	0.79661	0.14448
A8K525	cDNA FLJ76817, highly similar to Homo sapiens non-POU domain containing, octamer-binding (NONO), mRNA		36.52	15	17	39	1.00834	0.990781	0.970851	1.00141	471	54.2534	9.20264	0.986564	0.932931
B2R8R5	cDNA, FLJ94025, highly similar to Homo sapiens tripartite motif-containing 28 (TRIM28), mRNA		37.25	20	20	34	0.997124	1.00347	0.870349	0.954597	835	88.5034	5.77002	0.912204	0.553557
P30050	60S ribosomal protein L12	RPL12	54.55	6	6	25	1.00154	0.998469	0.852022	0.821736	165	17.8075	9.42236	0.836874	0.252473
P19105	Myosin regulatory light chain 12A	MYL12A	45.61	3	6	31	0.996548	1.00412	1.04235	0.980768	171	19.7815	4.80518	1.01122	0.942571
P05141	ADP/ATP translocase 2	SLC25A5	35.57	5	12	29	0.9803	1.02249	1.19453	1.17877	298	32.8312	9.68604	1.18499	0.263678
A8K690	cDNA FLJ76863, highly similar to Homo sapiens stress-induced-phosphoprotein 1 (Hsp70/Hsp90-organizing protein) (STIP1), mRNA		51.93	28	28	47	1.01286	0.985666	1.0101	1.07397	543	62.6154	6.80029	1.0428	0.781602
Q99536	Synaptic vesicle membrane protein VAT-1 homolog	VAT1	31.04	9	9	18	1.01538	0.982814	1.1017	1.1606	393	41.8934	6.29053	1.13218	0.414251
P09914	Interferon-induced protein with tetratricopeptide repeats 1	IFIT1	39.96	14	17	32	1.01694	0.981057	0.669855	0.798933	478	55.3252	7.1958	0.735132	0.0476857
P62263	40S ribosomal protein S14	RPS14	36.42	5	5	21	1.02008	0.977497	0.966158	0.873865	151	16.2625	10.0522	0.921127	0.59661
E9PIR7	Thioredoxin reductase 1, cytoplasmic	TXNRD1	38.17	16	16	40	1.00812	0.99103	1.07639	1.10465	482	53.1331	6.17627	1.09099	0.566299
Q96BA7	HNRPU protein		27.98	2	19	49	1.03632	0.958876	0.925057	1.00183	722	79.6658	7.86963	0.965762	0.823945
Q4W4Y1	Dopamine receptor interacting protein 4	DRIP4	25.58	19	19	33	0.997772	1.00274	1.09136	1.10044	868	96.0192	6.52197	1.09562	0.546096
C9JXB8	60S ribosomal protein L24	RPL24	52.89	8	8	26	1.01976	0.977854	0.861134	0.874196	121	14.3598	11.312	0.868699	0.366494
P51148	Ras-related protein Rab-5C	RAB5C	58.8	6	9	26	1.01449	0.983821	0.938156	0.914191	216	23.4678	8.41162	0.926956	0.625891
Q06210	Glutamine--fructose-6-phosphate aminotransferase [isomerizing] 1	GFPT1	33.91	17	20	36	0.99168	1.00963	0.972472	1.00091	699	78.7563	7.10791	0.986047	0.927749
P50454	Serpin H1	SERPINH1	37.08	14	14	34	1.00203	0.997913	0.973948	1.01786	418	46.4112	8.68994	0.995928	0.979435
Q59GB4	Dihydropyrimidinase-like 2 variant (Fragment)		28.34	12	13	26	1.00206	0.997886	1.14028	1.01335	628	68.1415	6.23975	1.07684	0.625221
B5BU83	Stathmin	STMN1	67.79	14	14	41	1.01265	0.985908	0.991572	1.0086	149	17.32	5.97314	1.00081	0.994748
Q59ET3	Chaperonin containing TCP1, subunit 6A isoform a variant (Fragment)		32.7	16	16	37	0.988129	1.01365	0.977758	0.961266	529	57.7255	6.66846	0.968652	0.839501
Q96AY3	Peptidyl-prolyl cis-trans isomerase FKBP10	FKBP10	28.35	15	15	31	0.983194	1.01923	1.10673	1.04976	582	64.2042	5.61768	1.07694	0.625221
B5MCX3	Septin-2	43345	45.17	11	11	26	1.02064	0.976863	1.07702	1.10724	321	36.9169	6.17627	1.09349	0.558164
P55795	Heterogeneous nuclear ribonucleoprotein H2	HNRNPH2	22.27	1	7	23	1.32539	0.632085	0.676892	0.680213	449	49.2323	6.30322	0.693294	0.0183445
P49327	Fatty acid synthase	FASN	14.14	28	28	47	0.991697	1.00961	0.984451	0.994625	2511	273.254	6.44287	0.988892	0.943288
E7EX73	Eukaryotic translation initiation factor 4 gamma 1	EIF4G1	19.85	21	25	35	0.994902	1.00598	0.988752	1.05373	1436	158.547	5.21143	1.02079	0.891148
P36578	60S ribosomal protein L4	RPL4	40.75	15	15	43	1.02057	0.976941	0.864346	0.898674	427	47.6674	11.063	0.882607	0.423554
D3DVC4	Nestin, isoform CRA_c	NES	21.04	29	29	34	0.968769	1.03552	0.488442	0.566998	1621	177.32	4.36084	0.526591	3.79328e-05
B4DU00	cDNA FLJ54547, highly similar to Alpha-1 catenin (Cadherin-associated protein)		22.91	15	15	19	1.02534	0.971549	0.827278	0.833192	803	88.6474	5.85889	0.831529	0.236849
Q99714	3-hydroxyacyl-CoA dehydrogenase type-2	HSD17B10	44.06	6	6	12	1.00124	0.998788	1.02799	1.00062	261	26.9061	7.78174	1.0143	0.927056
P04899	Guanine nucleotide-binding protein G(i) subunit alpha-2	GNAI2	37.75	7	10	26	0.990056	1.01138	0.961258	0.928672	355	40.4251	5.5415	0.944287	0.710905
A8K8J9	Dynactin 2 (P50), isoform CRA_b	DCTN2	41.4	10	10	18	1.02263	0.974598	0.993047	1.00811	314	34.4652	6.06201	1.00196	0.989503
P12236	ADP/ATP translocase 3	SLC25A6	30.2	2	9	26	0.98904	1.01262	1.07866	0.99219	298	32.8452	9.74463	1.03457	0.820789
P28838	Cytosol aminopeptidase	LAP3	42.77	19	19	33	0.991183	1.01019	0.957377	0.971705	519	56.1308	7.92822	0.963879	0.813585
B7Z992	cDNA FLJ53698, highly similar to Gelsolin		27.83	17	17	32	1.00658	0.992768	1.35675	1.30326	715	78.7827	6.11279	1.33043	0.0603979
P27824	Calnexin	CANX	34.8	12	19	43	1.00177	0.998212	1.137	1.13677	592	67.5259	4.60205	1.13689	0.397855
P18085	ADP-ribosylation factor 4	ARF4	41.11	5	7	25	1.02786	0.968699	1.3239	1.31396	180	20.4977	7.13721	1.3212	0.0667778
J9JID7	Lamin B2, isoform CRA_a	LMNB2	37.58	21	24	35	1.00148	0.998406	0.967037	1.02793	620	69.9057	5.59229	0.997539	0.989727
P46060	Ran GTPase-activating protein 1	RANGAP1	24.7	12	12	25	0.998467	1.00195	0.880537	0.938498	587	63.5023	4.67822	0.909327	0.53946
B4DWC4	cDNA FLJ61180, highly similar to Chloride intracellular channel protein 4		42.45	8	8	22	1.0159	0.982198	0.937133	1.02892	245	27.8003	6.37939	0.983965	0.917379
P04843	Dolichyl-diphosphooligosaccharide--protein glycosyltransferase subunit 1	RPN1	32.13	19	19	42	0.99501	1.00586	1.12047	1.07603	607	68.5268	6.37939	1.09777	0.538142
P21796	Voltage-dependent anion-selective channel protein 1	VDAC1	49.12	11	12	36	1.01765	0.980245	1.30734	1.31658	283	30.7536	8.54346	1.31334	0.0729462
P31939	Bifunctional purine biosynthesis protein PURH	ATIC	40.54	16	17	28	1.01893	0.978799	0.997134	1.04941	592	64.5753	6.7124	1.02443	0.875898
Q99497	Protein DJ-1	PARK7	58.73	10	10	33	0.985943	1.01612	1.11437	1.14136	189	19.8785	6.78564	1.1267	0.431114
P52907	F-actin-capping protein subunit alpha-1	CAPZA1	49.65	9	10	25	1.00333	0.996415	0.898008	0.986116	286	32.9023	5.69385	0.94218	0.700769
Q12771	P37 AUF1		35.66	1	11	36	1.04988	0.943784	0.575455	0.703367	286	31.4617	7.35693	0.641443	0.00423305
P07814	Bifunctional glutamate/proline--tRNA ligase	EPRS	19.51	24	24	35	0.971082	1.03293	1.03586	1.07792	1512	170.483	7.32764	1.05478	0.724418
Q13200	26S proteasome non-ATPase regulatory subunit 2	PSMD2	20.48	15	15	29	1.03804	0.957174	1.12589	1.11349	908	100.136	5.19873	1.12237	0.448447
B7Z553	cDNA FLJ51266, highly similar to Vitronectin		10.75	2	2	20	1.00058	0.999562	1.0307	1.09874	214	23.5904	4.64014	1.06465	0.678373
P67809	Nuclease-sensitive element-binding protein 1	YBX1	46.3	6	9	22	1.00267	0.996811	0.826007	0.839105	324	35.9027	9.87646	0.832774	0.239926
H0Y8G5	Heterogeneous nuclear ribonucleoprotein D0 (Fragment)	HNRNPD	39.85	1	11	38	1.06612	0.925412	1.17109	0.803126	261	29.7056	9.15869	0.991305	0.953633
O00425	Insulin-like growth factor 2 mRNA-binding protein 3	IGF2BP3	31.61	11	14	21	0.986098	1.01594	1.03984	1.02981	579	63.6656	8.86572	1.03378	0.825742
F8W7C6	60S ribosomal protein L10	RPL10	52.15	8	8	24	1.00795	0.991219	0.864512	0.970251	163	18.5527	9.94971	0.917761	0.582138
P31150	Rab GDP dissociation inhibitor alpha	GDI1	36.47	9	13	24	1.01286	0.98567	1.02994	1.20835	447	50.5501	5.13525	1.11997	0.455511
P15880	40S ribosomal protein S2	RPS2	45.39	9	14	46	1.00217	0.997757	0.750031	0.740254	293	31.3046	10.2427	0.745169	0.0583252
O60664	Perilipin-3	PLIN3	49.77	15	15	30	0.998049	1.00242	1.12058	1.08351	434	47.0459	5.43994	1.10178	0.522452
P05023	Sodium/potassium-transporting ATPase subunit alpha-1	ATP1A1	22.39	19	19	32	0.98861	1.0131	1.06451	1.12916	1023	112.824	5.49072	1.0959	0.546096
B4DPM0	Pyruvate kinase		7.38	1	2	25	0.982918	1.01954	1.18034	1.30151	488	52.5846	7.04932	1.2394	0.158193
U5YKD2	MHC class I antigen (Fragment)	HLA-A	20.18	0	5	17					337	37.9108	6.32861	#DIV/0!	1
Q15084	Protein disulfide-isomerase A6	PDIA6	18.86	6	6	17	0.993823	1.0072	0.944989	0.897083	440	48.0913	5.08447	0.920563	0.59661
P61088	Ubiquitin-conjugating enzyme E2 N	UBE2N	39.47	6	6	22	1.0111	0.987655	0.969999	1.01616	152	17.127	6.56592	0.993697	0.969126
P35241	Radixin	RDX	30.19	8	22	66	0.999526	1.00027	1.04488	0.997303	583	68.5214	6.3667	1.02119	0.891148
Q13162	Peroxiredoxin-4	PRDX4	35.79	7	8	31	1.00356	0.996191	1.1546	1.13901	271	30.5208	6.29053	1.14695	0.366463
A0A024R4X0	NADH-cytochrome b5 reductase	CYB5R3	36.77	8	8	25	0.992653	1.00853	1.07742	1.02264	291	33.2172	7.57666	1.04941	0.752758
P49411	Elongation factor Tu, mitochondrial	TUFM	38.5	15	15	33	1.01443	0.983887	1.06751	1.02825	452	49.5102	7.60596	1.04876	0.752758
H7BZJ3	Thioredoxin (Fragment)	PDIA3	56.91	1	8	27	0.99701	1.0036	1.22899	1.12728	123	13.5108	7.29834	1.17778	0.280709
Q562M3	Actin-like protein (Fragment)	ACT	63.11	1	4	34	1.01563	0.982537	1.04305	0.99129	103	11.5289	6.68311	1.0181	0.906484
P02765	Alpha-2-HS-glycoprotein	AHSG	8.45	4	4	30	1.03745	0.95784	0.391467	0.475688	367	39.2997	5.71924	0.4346	8.6205e-08
P35527	Keratin, type I cytoskeletal 9	KRT9	22.79	10	11	20	0.990272	1.01122	1.19419	1.22149	623	62.0268	5.23682	1.20694	0.215393
P05556	Integrin beta-1	ITGB1	19.55	15	15	36	1.02049	0.977032	1.12475	1.0999	798	88.357	5.38916	1.11371	0.477154
P20592	Interferon-induced GTP-binding protein Mx2	MX2	16.64	6	11	28	0.998161	1.00221	0.64387	0.643062	715	82.0367	8.76318	0.643348	0.00450831
G3V295	Proteasome subunit alpha type	PSMA6	48.77	9	9	31	1.02273	0.974495	1.0851	1.0593	203	22.8273	8.32373	1.07369	0.638286
O14879	Interferon-induced protein with tetratricopeptide repeats 3	IFIT3	22.04	9	9	15	1.02039	0.977151	0.442554	0.540089	490	55.9495	5.19873	0.491927	5.07394e-06
E9PL22	Hypoxia up-regulated protein 1	HYOU1	20.49	15	15	24	1.00741	0.991814	0.955554	0.947591	937	104.713	5.71924	0.951944	0.751724
P17812	CTP synthase 1	CTPS1	32.15	15	17	28	1.01065	0.988163	0.928529	0.962813	591	66.648	6.45557	0.946231	0.72107
P20700	Lamin-B1	LMNB1	35.84	17	20	28	1.00736	0.991887	0.993859	0.998595	586	66.3676	5.16064	0.996601	0.984583
P45880	Voltage-dependent anion-selective channel protein 2	VDAC2	47.62	12	12	27	1.0145	0.983807	1.31672	1.23604	294	31.5465	7.56201	1.27746	0.107376
P51991	Heterogeneous nuclear ribonucleoprotein A3	HNRNPA3	33.33	10	13	39	1.01099	0.987784	0.991716	1.01455	378	39.5706	9.01221	1.00375	0.979029
P35908	Keratin, type II cytoskeletal 2 epidermal	KRT2	30.67	11	16	26	0.986356	1.01564	1.64627	1.62551	639	65.3932	8.00146	1.63426	0.00122329
O75083	WD repeat-containing protein 1	WDR1	40.26	1	20	48	1.00003	0.995028	1.22924	1.2389	606	66.1519	6.65381	1.23712	0.161352
Q53GN4	WD repeat domain 1, isoform CRA_a (Fragment)	WDR1	40.26	1	20	47	1.07114	0.919737	0.918323	0.901816	606	66.1379	6.65381	0.914242	0.563028
Q15417	Calponin-3	CNN3	27.05	6	7	17	1.01388	0.984518	1.1948	1.12652	329	36.3908	6.04932	1.16159	0.322822
M0R3D6	60S ribosomal protein L18a (Fragment)	RPL18A	41.84	6	6	19	1.01182	0.986844	0.877187	0.883993	141	16.7038	10.77	0.881179	0.415155
B1ANR0	Poly(A) binding protein, cytoplasmic 4 (Inducible form), isoform CRA_e	PABPC4	17.24	6	11	20	1.00873	0.990337	1.07458	1.15011	615	67.9279	9.45166	1.11286	0.480826
B4E299	cDNA FLJ54574, highly similar to Staphylococcal nuclease domain-containing protein 1		26.77	10	21	33	1.00402	0.995668	0.979139	0.964918	889	99.6164	7.06396	0.97218	0.855072
D3DTX7	Collagen, type I, alpha 1, isoform CRA_a	COL1A1	11.19	1	7	12	0.776892	1.2415	0.610113	0.641084	885	84.6883	6.23975	0.619899	0.00210867
P54136	Arginine--tRNA ligase, cytoplasmic	RARS	34.39	22	22	40	1.02446	0.972528	1.1359	1.11091	660	75.3309	6.68311	1.1251	0.437991
B4DDF4	Calponin	CNN2	33.56	7	8	19	1.02169	0.975678	0.875705	0.908942	298	32.5956	6.97607	0.8935	0.466709
A4FU77	SNRNP200 protein (Fragment)	SNRNP200	11.76	20	20	26	1.00892	0.99013	0.926754	0.93267	1887	216.046	6.48096	0.930156	0.640687
B4DJV2	Citrate synthase	CS	24.06	6	11	29	1.01013	0.988756	1.04645	0.978467	453	50.3997	7.89893	1.01302	0.93222
Q5T7N0	60S ribosomal protein L5 (Fragment)	RPL5	46.92	1	5	15	1.03272	0.9632	1.88948	1.94226	130	14.1052	7.78174	1.91979	1.74298e-05
P62851	40S ribosomal protein S25	RPS25	38.4	6	6	23	1.04541	0.948845	0.91159	0.934205	125	13.7337	10.1108	0.925558	0.620981
F8VZJ2	Nascent polypeptide-associated complex subunit alpha, muscle-specific form	NACA	36.03	4	4	15	0.988947	1.01272	0.750924	0.850911	136	15.0068	4.90674	0.80025	0.151245
H0Y3Z3	Protein disulfide-isomerase (Fragment)	P4HB	41.61	1	13	46	0.978529	1.02356	1.03567	1.09562	274	31.5234	4.62744	1.06453	0.678373
P51149	Ras-related protein Rab-7a	RAB7A	56.04	9	9	22	1.00531	0.994201	1.09526	1.10058	207	23.4748	6.69775	1.09818	0.538142
P53621	Coatomer subunit alpha	COPA	28.59	29	29	37	1.00897	0.990067	0.96407	0.929299	1224	138.258	7.66455	0.94714	0.726163
B4DSQ5	cDNA FLJ53608, highly similar to Protein transport protein Sec23A		22.28	10	12	24	1.00589	0.993546	0.976198	0.921501	736	82.8745	7.1958	0.949116	0.736369
P62424	60S ribosomal protein L7a	RPL7A	34.21	11	11	29	1.00606	0.993356	0.789509	0.811805	266	29.977	10.6089	0.800889	0.153548
A0A024R5M3	Cortactin, isoform CRA_c	CTTN	32.55	14	14	25	0.9979	1.00259	1.16232	1.14198	513	57.4315	5.32568	1.15187	0.35146
P09525	Annexin A4	ANXA4	34.17	8	9	18	0.994211	1.00677	1.15137	1.07709	319	35.8601	6.12549	1.11369	0.477154
P26640	Valine--tRNA ligase	VARS	11.71	12	12	21	0.948726	1.05823	0.882394	0.913522	1264	140.387	7.59131	0.894848	0.475564
O75367	Core histone macro-H2A.1	H2AFY	22.58	6	7	13	0.991324	1.00973	1.34605	1.30902	372	39.5925	9.78857	1.32684	0.0624612
A0A024RDE8	PDZ and LIM domain 5, isoform CRA_c	PDLIM5	26.34	13	13	25	1.01211	0.986519	0.797872	0.821841	596	63.9345	8.20654	0.810413	0.175338
E9PBS1	Phosphoribosylaminoimidazole carboxylase (Fragment)	PAICS	26.39	10	10	21	1.01798	0.979872	0.894442	0.989865	413	45.6224	6.68311	0.943165	0.705833
B4DTA2	cDNA FLJ60148, highly similar to Homo sapiens heterogeneous nuclear ribonucleoprotein D-like (HNRPDL), transcript variant 2, mRNA		35.06	6	8	28	1.01378	0.984623	0.792138	0.880727	271	30.1957	8.71924	0.8371	0.252473
P05198	Eukaryotic translation initiation factor 2 subunit 1	EIF2S1	40.63	11	11	20	1.00137	0.998664	0.947667	0.984845	315	36.0894	5.08447	0.96624	0.823945
B3VL17	Beta globin (Fragment)	3 SV	18.1	4	4	35	1.04117	0.953642	1.16172	1.25869	105	11.4748	6.3667	1.21335	0.203542
B4DE36	Glucose-6-phosphate isomerase		23.02	13	13	33	1.03015	0.96611	1	1.01024	530	60.1477	8.14795	1.007	0.963363
P39019	40S ribosomal protein S19	RPS19	42.76	9	9	35	1.03223	0.963758	0.839685	0.890626	145	16.0505	10.3159	0.866896	0.358682
B4DG62	cDNA FLJ56506, highly similar to Hexokinase-1 (EC 2.7.1.1)		26.45	23	23	35	1.00536	0.99415	1.1782	1.12868	915	102.246	6.80029	1.15372	0.345587
Q95353	MHC class I HLA-Bw62 (Fragment)		31.2	0	7	19					359	39.9198	6.30322	#DIV/0!	1
A8K7D9	Importin subunit alpha		13.99	6	6	13	1.0067	0.992638	0.664534	0.745817	529	57.7979	5.40186	0.705409	0.0245649
O95747	Serine/threonine-protein kinaseR1	OXSR1	18.22	8	8	12	0.983143	1.01923	1.06125	1.03135	527	57.9861	6.43018	1.04506	0.771933
Q13151	Heterogeneous nuclear ribonucleoprotein A0	HNRNPA0	23.61	4	6	26	1.00003	1.00018	0.962269	0.979774	305	30.8218	9.29053	0.970919	0.84988
A0A0F7L0Q8	Fragile X mental retardation autosomal homolog variant p5FK	FXR1	19.16	7	8	14	0.997471	1.00287	1.12459	1.05561	595	67.2296	7.28369	1.08991	0.570393
H0UID5	Adaptor-related protein complex 2, beta 1 subunit, isoform CRA_c	AP2B1	21.95	9	18	26	1.04113	0.953679	1.02353	1.07954	934	104.157	5.33838	1.05427	0.729105
P52597	Heterogeneous nuclear ribonucleoprotein F	HNRNPF	27.47	6	8	24	1.00471	0.994892	0.948055	0.960367	415	45.6429	5.57959	0.954403	0.761989
P49588	Alanine--tRNA ligase, cytoplasmic	AARS	14.77	12	12	23	0.985408	1.01672	1.00203	0.998367	968	106.743	5.52881	0.999132	0.994866
P62826	GTP-binding nuclear protein Ran	RAN	27.31	6	6	19	1.02125	0.976178	1.1291	1.18777	216	24.4076	7.48877	1.15993	0.328405
P40939	Trifunctional enzyme subunit alpha, mitochondrial	HADHA	30.8	21	21	30	1.00399	0.9957	1.25262	1.18816	763	82.9469	9.0415	1.22058	0.188574
V9HWC6	Peptidyl-prolyl cis-trans isomerase	HEL-S-39	50.48	12	13	49	1.03861	0.956538	0.947655	0.968185	208	22.728	9.31982	0.960251	0.7929
B3KN06	Coronin		19.62	10	10	28	0.998699	1.00169	0.97296	0.993931	474	53.19	6.93213	0.983255	0.912191
P38159	RNA-binding motif protein, X chromosome	RBMX	33.25	14	14	25	1.01609	0.982016	0.957674	0.920661	391	42.3063	10.0522	0.940059	0.690666
P52209	6-phosphogluconate dehydrogenase, decarboxylating	PGD	23.6	9	9	15	0.990814	1.01061	1.0871	0.963899	483	53.106	7.2251	1.02477	0.870835
P30041	Peroxiredoxin-6	PRDX6	38.84	9	9	27	1.01436	0.983974	0.996077	0.999953	224	25.0192	6.37939	0.998849	0.994866
B2R7W4	cDNA, FLJ93632, highly similar to Homo sapiens heterogeneous nuclear ribonucleoprotein R (HNRPR), mRNA		31.28	14	20	39	1.03688	0.958496	1.03132	1.01606	633	70.8582	7.73779	1.02607	0.865781
Q16543	Hsp90 co-chaperone Cdc37	CDC37	25.66	8	8	16	1.0129	0.98562	0.859681	0.968147	378	44.44	5.24951	0.914591	0.567785
Q14847	LIM and SH3 domain protein 1	LASP1	48.28	13	13	31	0.993745	1.00729	1.0328	1.0672	261	29.6982	7.04932	1.04946	0.752758
B4DL49	cDNA FLJ58073, moderately similar to Cathepsin B (EC 3.4.22.1)		27.11	5	5	14	0.994241	1.0067	1.30735	1.34165	273	30.7477	6.62451	1.32388	0.0645873
Q96L66	NRAS-related protein	UNR	16.67	9	9	15	0.985884	1.01619	0.855594	0.822832	708	79.362	5.88428	0.838345	0.25567
Q5M7Z9	TARS protein (Fragment)	TARS	21.55	13	13	21	1.03265	0.963277	0.947463	0.937568	682	78.5554	6.88818	0.944439	0.710905
A0A087WYB4	Stomatin-like protein 2, mitochondrial	STOML2	25.81	5	5	11	0.921391	1.08915	1.02731	1.02649	310	33.3884	5.63037	1.02152	0.886055
Q0IJ56	ST13 protein (Fragment)	ST13	27.1	8	8	24	1.02945	0.966897	1.05194	1.04039	310	34.9933	5.35107	1.04808	0.757531
Q9UNZ2	NSFL1 cofactor p47	NSFL1C	31.89	9	9	13	0.962427	1.04272	1.03178	1.05005	370	40.5483	5.09717	1.03824	0.806
B4E2Z3	cDNA FLJ54090, highly similar to 4F2 cell-surface antigen heavy chain		26.81	11	11	22	1.01548	0.982706	0.910771	0.976201	511	55.9047	5.17334	0.944344	0.710905
B2RCM3	cDNA, FLJ96158, highly similar to Homo sapiens calpain 2, (m/II) large subunit (CAPN2), mRNA		18.29	13	13	25	0.986945	1.01499	1.09016	1.16806	700	80.0279	4.99561	1.12802	0.427704
P61020	Ras-related protein Rab-5B	RAB5B	29.3	2	5	13	0.971879	1.0287	1.27521	1.19118	215	23.6919	8.1333	1.23284	0.16783
Q9NZM1	Myoferlin	MYOF	16.59	31	31	40	0.995673	1.00511	0.952585	1.03036	2061	234.561	6.17627	0.991083	0.953633
A0A024R6W0	Aspartate aminotransferase	GOT2	24.88	9	9	23	1.0221	0.975214	1.11777	1.13576	430	47.4453	9.01221	1.12828	0.427704
Q9TPW6	MHC class I antigen	HLA-B	29.56	0	7	19					362	40.481	6.45557	#DIV/0!	1
O00154	Cytosolic acyl coenzyme A thioester hydrolase	ACOT7	38.68	13	13	27	0.981156	1.02154	0.96075	0.989866	380	41.7693	8.54346	0.973998	0.865457
Q9UPN3	Microtubule-actin cross-linking factor 1, isoforms 1/2/3/5	MACF1	2.88	16	16	19	0.951596	1.05498	0.963505	0.988874	7388	837.787	5.38916	0.972991	0.860264
P04792	Heat shock protein beta-1	HSPB1	47.8	10	10	23	1.03396	0.961792	1.03776	1.12147	205	22.7685	6.40479	1.08191	0.603785
B3KTA3	Fascin		32.2	16	16	39	1.01657	0.98147	1.0406	1.05546	472	52.244	7.6499	1.04906	0.752758
M0R0F0	40S ribosomal protein S5 (Fragment)	RPS5	36.5	8	8	17	1.01641	0.981648	0.933227	0.82913	200	22.3768	9.5542	0.882034	0.419345
Q69EZ8	Prothrombin (Fragment)	1 SV	13.9	5	5	14	0.960457	1.04491	1.06061	1.08134	295	33.616	8.25049	1.0681	0.664865
Q9Y3F4	Serine-threonine kinase receptor-associated protein	STRAP	36.86	10	10	15	1.00618	0.993228	0.947995	0.931162	350	38.414	5.12256	0.939858	0.690666
I6TRR8	SND1-BRAF fusion		15.63	3	14	24	1.02768	0.968902	0.936358	1.01235	979	109.079	9.29053	0.976025	0.875845
B4DT77	Annexin		24.11	7	7	12	0.98633	1.01568	1.16806	1.08945	336	37.7809	7.18115	1.12762	0.427704
B4E0X8	cDNA FLJ61021, highly similar to Far upstream element-binding protein 1		33.23	14	18	26	0.977996	1.02511	0.872954	0.94675	629	66.1908	7.56201	0.908441	0.534791
A0A0C4DGB5	Calpastatin	CAST	20.16	12	12	19	1.01685	0.981149	0.98039	1.06526	754	80.9502	5.09717	1.02385	0.875898
Q12797	Aspartyl/asparaginyl beta-hydroxylase	ASPH	13.85	7	7	12	1.02064	0.976856	1.12838	1.16328	758	85.8095	5.0083	1.14727	0.366463
P00491	Purine nucleoside phosphorylase	PNP	48.79	12	12	19	1.0168	0.981208	0.927373	0.944725	289	32.0972	6.94678	0.936982	0.675574
Q6FIG4	RAB1B protein	RAB1B	46.77	3	8	24	1.05582	0.937067	1.23704	1.16229	201	22.1842	5.73193	1.20395	0.221525
P09874	Poly [ADP-ribose] polymerase 1	PARP1	19.82	16	16	25	1.0216	0.975779	1.16114	1.07058	1014	113.012	8.88037	1.11732	0.466248
Q7L1Q6	Basic leucine zipper and W2 domain-containing protein 1	BZW1	28.16	11	13	28	1.02023	0.977331	0.949606	0.920552	419	48.0127	5.92236	0.936222	0.670561
A0A024R7F1	Protein kinase C substrate 80K-H, isoform CRA_a	PRKCSH	22.77	13	13	28	0.996495	1.00416	1.07625	1.05156	527	59.2588	4.41162	1.06356	0.682908
Q16531	DNA damage-binding protein 1	DDB1	19.39	21	21	32	1.01272	0.985821	1.02132	1.02015	1140	126.887	5.26221	1.02148	0.891148
B3KNN7	cDNA FLJ30049 fis, clone ADRGL1000033, highly similar to 26S proteasome non-ATPase regulatory subunit 3		27.71	14	14	24	1.01444	0.983885	0.93691	0.955569	498	57.1966	8.45557	0.947035	0.726163
B4DF70	cDNA FLJ60461, highly similar to Peroxiredoxin-2 (EC 1.11.1.15)		44.26	9	10	25	1.00727	0.991995	1.47748	1.41855	183	20.0946	8.77783	1.44855	0.0145993
P12270	Nucleoprotein TPR	TPR	9.06	18	18	19	1.00674	0.99259	0.967987	0.959604	2363	267.131	5.021	0.964118	0.813585
P23246	Splicing factor, proline- and glutamine-rich	SFPQ	23.76	14	15	28	1.003	0.996821	0.955867	0.935801	707	76.1016	9.43701	0.945918	0.72107
A0A0D6K953	MHC class I antigen	HLA-B	29.56	0	7	19					362	40.2898	5.70654	#DIV/0!	1
B4E022	cDNA FLJ56274, highly similar to Transketolase (EC 2.2.1.1)		31.42	18	18	31	0.992846	1.00831	1.23946	1.20427	576	62.8393	7.51807	1.22116	0.188574
P07954	Fumarate hydratase, mitochondrial	FH	22.94	10	10	21	1.00621	0.99319	1.12338	1.16733	510	54.6022	8.76318	1.1457	0.369518
Q99733	Nucleosome assembly protein 1-like 4	NAP1L4	24.27	7	8	22	1.01192	0.986725	1.01358	1.05874	375	42.7969	4.69092	1.03686	0.810918
P80723	Brain acid soluble protein 1	BASP1	54.19	9	9	23	0.998514	1.0019	1.27353	1.32201	227	22.68	4.62744	1.2975	0.0858867
A0A087WW66	26S proteasome non-ATPase regulatory subunit 1	PSMD1	18.89	14	14	18	1.01469	0.9836	0.985111	1.06287	953	105.784	5.41455	1.02487	0.870835
A0A087WV66	Antigen KI-67	MKI67	8.02	17	17	24	0.997078	1.00351	0.813089	0.918519	3255	358.407	9.42236	0.86555	0.354809
P13693	Translationally-controlled tumor protein	TPT1	48.26	9	9	27	1.00447	0.995162	1.16101	1.16528	172	19.5826	4.93213	1.16336	0.320057
Q15056	Eukaryotic translation initiation factor 4H	EIF4H	33.47	8	8	16	0.987629	1.0142	0.915642	0.918851	248	27.3684	7.2251	0.916407	0.572555
B4DUD6	cDNA FLJ54551, highly similar to Septin-7		30	11	12	26	1.01797	0.979864	1.02318	1.11045	410	47.8507	8.73389	1.06797	0.664865
A0A024R8V0	Septin 9, isoform CRA_a	43352	33.63	17	17	27	0.995506	1.0053	1.13565	1.13192	568	63.5939	8.39697	1.13333	0.410934
P11177	Pyruvate dehydrogenase E1 component subunit beta, mitochondrial	PDHB	23.12	7	7	18	1.01824	0.979568	1.09041	1.09795	359	39.208	6.65381	1.09537	0.550101
A0A087WUA5	EH domain-containing protein 4	EHD4	27.41	9	12	19	0.982575	1.01993	0.787571	0.88256	540	61.0747	8.26514	0.834021	0.243026
P09936	Ubiquitin carboxyl-terminal hydrolase isozyme L1	UCHL1	33.63	6	6	20	1.02687	0.969785	1.67378	1.60276	223	24.8085	5.47803	1.64102	0.00110807
P25398	40S ribosomal protein S12	RPS12	54.55	7	7	26	1.04086	0.953991	1.01829	0.922396	132	14.5055	7.21045	0.972848	0.860264
Q9Y3I0	tRNA-splicing ligase RtcB homolog	RTCB	27.13	12	12	16	1.00731	0.991945	1.06469	1.06045	505	55.1749	7.2251	1.06297	0.687459
P22102	Trifunctional purine biosynthetic protein adenosine-3	GART	14.16	10	10	19	1.0234	0.973742	0.921253	0.915416	1010	107.699	6.69775	0.919649	0.591773
O95394	Phosphoacetylglucosamine mutase	PGM3	21.22	10	10	15	0.978939	1.02404	1.08244	1.02481	542	59.8143	6.25244	1.05205	0.738523
P42166	Lamina-associated polypeptide 2, isoform alpha	TMPO	33	9	15	25	0.986661	1.01531	0.823319	0.979707	694	75.4456	7.66455	0.900627	0.50255
B4DS57	cDNA FLJ53176, highly similar to Nuclear autoantigenic sperm protein		17.15	10	10	14	1.00508	0.994462	0.91424	0.94014	688	74.7598	4.27197	0.927403	0.625891
P62701	40S ribosomal protein S4, X isoform	RPS4X	42.97	11	11	41	1.02667	0.970045	0.977852	0.979381	263	29.5791	10.1548	0.980227	0.896619
P05386	60S acidic ribosomal protein P1	RPLP1	28.95	1	2	8	1.00735	0.991905	0.94999	0.958859	114	11.5067	4.32275	0.954782	0.76713
B2RB23	cDNA, FLJ95265, highly similar to Homo sapiens acetyl-Coenzyme A acyltransferase 2 (mitochondrial 3-oxoacyl-Coenzyme A thiolase) (ACAA2), nuclear gene encoding mitochondrial protein, mRNA		16.88	4	4	5	1.00557	0.993917	1.16106	1.15539	397	41.9827	8.25049	1.15853	0.331223
P24534	Elongation factor 1-beta	EEF1B2	28	4	6	21	1.01108	0.98768	1.03919	1.03717	225	24.7483	4.66553	1.03882	0.801095
P20339	Ras-related protein Rab-5A	RAB5A	40.47	3	6	16	0.96072	1.04466	1.09202	0.954415	215	23.6438	8.14795	1.02048	0.896251
Q06323	Proteasome activator complex subunit 1	PSME1	42.57	12	12	23	1.00711	0.992171	1.12335	1.10147	249	28.705	6.02393	1.11281	0.480826
A0A087WY61	Nuclear mitotic apparatus protein 1	NUMA1	8.34	15	15	18	0.969157	1.03511	0.843232	0.876686	2099	236.019	5.92236	0.858128	0.324629
P62306	Small nuclear ribonucleoprotein F	SNRPF	15.12	1	1	5	0.929476	1.08	0.582387	0.781641	86	9.71878	4.66553	0.678796	0.0127797
D6RB85	Calnexin (Fragment)	CANX	49.31	1	7	20	1.05011	0.94352	0.870606	0.904787	144	15.998	4.7417	0.890531	0.457927
Q9Y266	Nuclear migration protein nudC	NUDC	36.86	12	12	21	1.0213	0.976118	1.00077	1.03223	331	38.2191	5.37646	1.01781	0.906484
A6NLN1	Polypyrimidine tract binding protein 1, isoform CRA_b	PTBP1	17.46	8	8	19	0.989502	1.01209	1.00097	1.02012	527	56.4753	9.37842	1.00974	0.947758
P05120	Plasminogen activator inhibitor 2	SERPINB2	30.36	1	11	17	1.01199	0.986655	1.61481	1.32781	415	46.5661	5.63037	1.47231	0.0109005
Q9NQW6	Actin-binding protein anillin	ANLN	14.5	15	15	19	1.02947	0.966874	0.833245	0.79942	1124	124.122	8.07471	0.817827	0.196343
P46783	40S ribosomal protein S10	RPS10	57.58	11	11	28	1.00049	0.999658	0.950535	1.04114	165	18.8859	10.1548	0.995765	0.979435
O43175	D-3-phosphoglycerate dehydrogenase	PHGDH	24.58	10	10	19	1.0139	0.984486	1.24972	1.23746	533	56.6144	6.7124	1.24459	0.149024
P00441	Superoxide dismutase [Cu-Zn]	SOD1	33.12	5	5	12	0.982443	1.02008	1.09838	1.00495	154	15.9259	6.12549	1.05034	0.747999
P55735	Protein SEC13 homolog	SEC13	23.91	5	5	8	0.995956	1.00388	0.982912	0.994571	322	35.5181	5.47803	0.988825	0.943288
P61604	10 kDa heat shock protein, mitochondrial	HSPE1	77.45	5	10	25	0.985828	1.01625	1.12133	1.11034	102	10.9249	8.92432	1.11468	0.4735
A0A0A0YKE9	MHC class I antigen (Fragment)	HLA-B	37	0	7	18					273	31.4933	5.97314	#DIV/0!	1
P07339	Cathepsin D	CTSD	29.85	9	9	20	1.00415	0.995505	1.2654	1.21677	412	44.5236	6.53662	1.2413	0.155085
P42771	Cyclin-dependent kinase inhibitor 2A, isoforms 1/2/3	CDKN2A	33.97	3	4	8	0.993373	1.00708	0.864624	0.920609	156	16.5224	5.80811	0.892415	0.462309
Q14019	Coactosin-like protein	COTL1	55.63	9	9	14	1.03832	0.956868	1.05794	1.00998	142	15.935	5.66846	1.03646	0.815847
B4DV79	Eukaryotic translation initiation factor 3 subunit B	EIF3B	18.43	11	11	18	1.02329	0.973623	0.936525	0.950161	738	85.0814	5.26221	0.944801	0.715984
Q32Q12	Nucleoside diphosphate kinase	NME1-NME2	53.08	4	12	47	1.00824	0.990754	0.965432	1.00986	292	32.6209	8.48486	0.988146	0.938111
A0A087WYS1	UTP--glucose-1-phosphate uridylyltransferase	UGP2	21.26	10	10	18	0.97605	1.02731	1.22401	1.15585	508	56.9318	7.88428	1.18794	0.256631
P36957	Dihydrolipoyllysine-residue succinyltransferase component of 2-oxoglutarate dehydrogenase complex, mitochondrial	DLST	23.4	8	8	14	0.989508	1.01202	1.0629	1.22423	453	48.7245	8.95361	1.1427	0.378797
P12004	Proliferating cell nuclear antigen	PCNA	35.63	8	8	12	1.0186	0.979168	0.922715	0.94928	261	28.7503	4.69092	0.937042	0.675574
V9HW35	Epididymis secretory protein Li 55	HEL-S-55	52.47	7	7	24	1.01794	0.979912	1.38412	1.33884	162	17.02	7.23975	1.36295	0.0414232
Q13283	Ras GTPase-activating protein-binding protein 1	G3BP1	29.83	9	10	20	0.999218	1.0011	0.915116	0.931774	466	52.1321	5.51611	0.923298	0.606322
O76003	Glutaredoxin-3	GLRX3	23.28	7	7	15	1.00695	0.992352	0.955966	0.96212	335	37.4082	5.38916	0.959377	0.787738
A0A060CZ20	MHC class I antigen	HLA-A	29.04	0	7	17					365	40.9242	6.84424	#DIV/0!	1
B4DU58	cDNA FLJ51488, highly similar to Macrophage capping protein		21.41	6	6	15	0.993268	1.00783	0.906289	1.01142	327	36.2254	6.25244	0.958327	0.782579
P62820	Ras-related protein Rab-1A	RAB1A	47.8	4	9	25	1.01915	0.978551	1.10761	1.26396	205	22.6634	6.21436	1.18715	0.258963
P10599	Thioredoxin	TXN	51.43	6	6	20	1.06218	0.929861	1.11124	1.08165	105	11.7297	4.91943	1.10082	0.526347
Q6PIU2	Neutral cholesterol ester hydrolase 1	NCEH1	25.74	9	9	13	1.02666	0.970053	1.12411	1.04766	408	45.7787	7.2251	1.08767	0.578635
P40222	Alpha-taxilin	TXLNA	10.44	3	3	5	1.05953	0.932863	1.12297	1.09213	546	61.8532	6.52197	1.11178	0.484518
O00622	Protein CYR61	CYR61	41.99	16	16	32	1.00957	0.989392	0.658273	0.753745	381	41.9983	8.20654	0.706376	0.025152
Q9BTQ7	Similar to ribosomal protein L23 (Fragment)		52.99	7	7	24	1.00351	0.996243	0.91236	0.958116	134	14.1407	10.2573	0.935353	0.665558
P43686	26S protease regulatory subunit 6B	PSMC4	32.3	12	12	17	1.02426	0.972578	0.997425	1.044	418	47.3365	5.21143	1.02232	0.886055
Q16222	UDP-N-acetylhexosamine pyrophosphorylase	UAP1	28.16	12	12	21	1.0111	0.987655	0.865577	0.927221	522	58.7318	6.32861	0.896956	0.48449
H0Y3P2	Eukaryotic translation initiation factor 4 gamma 2	EIF4G2	16.57	13	13	20	1.01168	0.987001	0.905355	0.954993	869	98.0557	6.99072	0.930788	0.645641
B3KXZ4	DNA helicase		18.69	13	13	16	0.996931	1.00369	0.960932	1.03217	808	91.2142	6.48096	0.996241	0.979435
Q15046	Lysine--tRNA ligase	KARS	30.82	17	17	23	1.01998	0.977613	0.963268	1.03151	597	68.0046	6.354	0.998591	0.994866
D3DRX6	Kinesin family member 5B, isoform CRA_a	KIF5B	24.71	20	20	29	1.02473	0.97224	0.984824	0.923676	963	109.59	6.50732	0.955699	0.772275
X5M224	MHC class I antigen	HLA-C	23.77	0	6	15					366	41.0022	6.15088	#DIV/0!	1
F8VUA6	60S ribosomal protein L18 (Fragment)	RPL18	28.46	3	3	20	1.03047	0.965745	0.922788	0.866309	130	14.5201	11.7515	0.896245	0.480018
P54577	Tyrosine--tRNA ligase, cytoplasmic	YARS	24.24	13	13	19	1.00801	0.991149	1.04677	1.14533	528	59.1061	7.04932	1.09651	0.54211
Q9UHX1	Poly(U)-binding-splicing factor PUF60	PUF60	25.58	10	10	17	1.00617	0.993231	0.92634	0.899461	559	59.8376	5.2876	0.913172	0.558285
H7C4C5	Microtubule-associated protein (Fragment)	MAP4	38.54	1	17	34	0.969208	1.03505	1.22133	0.937549	493	50.9451	10.2134	1.07715	0.625221
E0WMV9	MHC class I antigen (Fragment)	HLA-B	31.14	0	6	16					273	31.4323	6.0874	#DIV/0!	1
B2RE46	cDNA, FLJ96923, highly similar to Homo sapiens ribophorin II (RPN2), mRNA		16.64	6	6	10	0.988767	1.01269	0.880297	0.87069	631	69.2911	5.78271	0.874856	0.390447
P31942	Heterogeneous nuclear ribonucleoprotein H3	HNRNPH3	21.39	5	5	15	0.995082	1.00578	0.889778	1.01998	346	36.9031	6.87354	0.954469	0.761989
B3KY60	cDNA FLJ16777 fis, clone BRHIP2029567, highly similar to Cell division cycle 5-like protein		8.48	5	5	6	0.991354	1.0098	0.937005	0.987326	802	92.2197	8.17725	0.961609	0.803236
P61026	Ras-related protein Rab-10	RAB10	24	3	5	10	0.988469	1.01326	1.05472	1.15531	200	22.5266	8.38232	1.10406	0.514717
M4VLP5	MHC class I antigen (Fragment)	HLA-A	42.49	0	8	18					273	31.5542	6.46826	#DIV/0!	1
X2L7S8	MHC class I antigen (Fragment)	HLA-A	32.6	0	6	15					273	31.8343	6.59521	#DIV/0!	1
K4TZQ2	MHC class I antigen (Fragment)	HLA-A	43.22	3	10	22					273	31.5702	6.46826	#DIV/0!	1
Q14008	Cytoskeleton-associated protein 5	CKAP5	10.48	19	19	24	1.01537	0.982826	0.946785	0.936268	2032	225.352	7.79639	0.942376	0.700769
Q4LE79	DSP variant protein (Fragment)	DSP variant protein	6.9	13	13	16	1.00267	0.997199	0.655022	0.697158	2319	265.029	7.34229	0.676136	0.0117913
P02452	Collagen alpha-1(I) chain	COL1A1	8.74	4	10	15	1.00681	0.992515	0.9632	0.988015	1464	138.857	5.79541	0.975939	0.875845
A0A024DAK3	RNA-specific adenosine deaminase		13.13	16	16	20	0.995426	1.00538	0.968472	0.99771	1226	135.913	8.55811	0.982693	0.912191
B3KM58	cDNA FLJ10358 fis, clone NT2RM2001238, highly similar to Glutaminase kidney isoform, mitochondrial (Fragment)		12.13	2	4	7	0.921762	1.08854	1.06093	1.10596	371	41.1091	6.45557	1.07789	0.6209
P53618	Coatomer subunit beta	COPB1	22.46	19	19	32	1.00457	0.995045	0.979428	1.02529	953	107.074	6.04932	1.00255	0.984263
B4DJ75	Serine/threonine-protein phosphatase		28.09	1	8	27	0.889638	1.12508	0.973686	1.04068	299	34.099	6.16357	0.999825	1
Q1KMD3	Heterogeneous nuclear ribonucleoprotein U-like protein 2	HNRNPUL2	18.88	11	11	15	0.988951	1.01272	0.977656	0.98043	747	85.0522	4.90674	0.978227	0.886233
Q08380	Galectin-3-binding protein	LGALS3BP	18.8	7	7	11	1.00808	0.991072	1.07567	1.12209	585	65.2893	5.2749	1.09934	0.534192
G1ENI7	MHC class I antigen (Fragment)	HLA-B	34.81	0	5	12					181	20.9171	5.68115	#DIV/0!	1
A0A0C4DFV9	Protein SET	SET	27.44	6	6	12	1.0344	0.961297	0.910323	0.905395	266	31.1053	4.23389	0.909816	0.544144
B2R7C5	cDNA, FLJ93378, highly similar to Homo sapiens MCM3 minichromosome maintenance deficient 3 (S. cerevisiae) (MCM3), mRNA		27.85	19	19	23	0.994665	1.00625	0.944194	0.964543	808	90.952	5.77002	0.953931	0.761989
Q02878	60S ribosomal protein L6	RPL6	47.92	16	16	32	1.00706	0.992216	0.794251	0.83349	288	32.7076	10.5796	0.814165	0.185646
A8K3A8	cDNA FLJ75085, highly similar to Homo sapiens glutaminyl-tRNA synthetase (QARS), mRNA		17.68	11	11	18	1.01561	0.982558	1.06347	1.04309	775	87.7529	7.15186	1.05425	0.729105
Q15393	Splicing factor 3B subunit 3	SF3B3	13.39	15	15	18	1.0293	0.967039	0.908543	0.993269	1217	135.492	5.26221	0.952649	0.756854
P53814	Smoothelin	SMTN	18.54	14	14	15	0.98282	1.01965	0.918122	0.953634	917	98.9982	9.0708	0.934722	0.665558
P62333	26S protease regulatory subunit 10B	PSMC6	25.71	9	9	16	0.962599	1.04243	0.985087	1.02044	389	44.1451	7.48877	1.00025	1
Q7L2H7	Eukaryotic translation initiation factor 3 subunit M	EIF3M	25.67	8	8	12	0.990403	1.01107	0.894147	1.04013	374	42.4758	5.63037	0.966426	0.823945
K7ERI7	60S ribosomal protein L22	RPL22	41.05	3	3	10	1.01397	0.984122	0.63885	0.688266	95	11.1617	6.80029	0.664191	0.00845039
Q9UPN1	Serine/threonine-protein phosphatase (Fragment)	PPP1CC	31.97	1	9	28	1.0001	1.00011	0.985164	0.906387	294	33.7518	5.24951	0.945679	0.72107
P61158	Actin-related protein 3	ACTR3	40.67	13	13	22	1.01028	0.988568	1.04835	1.11284	418	47.341	5.88428	1.08122	0.608038
P62750	60S ribosomal protein L23a	RPL23A	38.46	10	10	30	1.00832	0.990798	0.943459	0.985207	156	17.6841	10.4478	0.964756	0.818763
P45974	Ubiquitin carboxyl-terminal hydrolase 5	USP5	11.31	8	8	14	1.01688	0.981075	1.18511	1.05633	858	95.7253	5.03369	1.12186	0.448447
P62241	40S ribosomal protein S8	RPS8	48.56	9	9	24	1.01671	0.981313	0.932503	0.943091	208	24.1902	10.3159	0.938725	0.685627
P62888	60S ribosomal protein L30	RPL30	54.78	5	6	16	1.01246	0.986122	0.777286	0.802401	115	12.7757	9.62744	0.790404	0.129508
O14818	Proteasome subunit alpha type-7	PSMA7	25.4	5	5	11	0.993485	1.00759	0.973803	0.979463	248	27.8696	8.45557	0.97611	0.875845
P15531	Nucleoside diphosphate kinase A	NME1	57.89	1	9	33	1.02559	0.970151	1.12453	1.14226	152	17.1377	6.18896	1.13581	0.401097
P42704	Leucine-rich PPR motif-containing protein, mitochondrial	LRPPRC	14.06	16	16	17	1.01181	0.986852	0.990386	1.01727	1394	157.805	6.12549	1.0045	0.979029
P41091	Eukaryotic translation initiation factor 2 subunit 3	EIF2S3	34.96	13	13	23	1.01768	0.980215	0.975905	1.02379	472	51.0772	8.39697	1.0009	0.994748
Q1PAF7	MHC class I antigen (Fragment)	HLA-B	34.8	0	7	18					273	31.6063	5.66846	#DIV/0!	1
Q29700	HLA-B protein	HLA-B	26.52	0	7	18					362	40.4461	6.30322	#DIV/0!	1
F8LSV2	MHC class I antigen (Fragment)	HLA-A	32.6	0	6	17					273	31.5802	5.43994	#DIV/0!	1
E7EX90	Uncharacterized protein	DCTN1	16.08	16	16	20	0.985757	1.01633	1.0611	1.04878	1256	139.008	5.66846	1.05384	0.729105
G1EPP4	MHC class I antigen (Fragment)	HLA-B	27.62	0	4	10					181	20.8781	5.96045	#DIV/0!	1
F8R174	MHC class I antigen (Fragment)	HLA-B	34.81	0	5	12					181	20.8891	5.97314	#DIV/0!	1
A0A096XJU1	MHC class I antigen (Fragment)	HLA-A	40.33	1	6	12	1.04357	0.950922	0.882501	0.745524	181	21.1202	7.18115	0.81626	0.190946
B2R7Y0	cDNA, FLJ93654, highly similar to Homo sapiens serpin peptidase inhibitor, clade B (ovalbumin), member 2 (SERPINB2), mRNA		30.36	1	11	17	0.990875	1.01054	0.890785	0.999261	415	46.5812	5.64307	0.944355	0.710905
P12081	Histidine--tRNA ligase, cytoplasmic	HARS	31.24	15	15	29	1.02994	0.966344	1.1673	1.13159	509	57.3742	5.88428	1.15158	0.35146
A0A024RAV4	Cold shock domain protein A, isoform CRA_b	CSDA	28.05	3	6	14	1.00281	0.996082	1.15403	1.03137	303	31.928	9.65674	1.09331	0.558164
Q9Y281	Cofilin-2	CFL2	43.37	4	7	34	1.02973	0.966576	0.964085	1.09568	166	18.7249	7.88428	1.03179	0.835685
P62136	Serine/threonine-protein phosphatase PP1-alpha catalytic subunit	PPP1CA	31.52	2	10	29	0.987737	1.01396	1.02292	1.07277	330	37.4878	6.32861	1.04696	0.762318
A0A090KM89	HLA class I antigen	HLA-C	29.23	0	7	17					366	40.8733	7.44482	#DIV/0!	1
P62854	40S ribosomal protein S26	RPS26	36.52	3	3	13	1.01276	0.985776	0.90362	0.997222	115	13.0071	11.0044	0.951115	0.7466
P24844	Myosin regulatory light polypeptide 9	MYL9	45.35	3	6	21	0.971739	1.03219	0.862348	0.932329	172	19.8144	4.91943	0.895579	0.480018
P40925	Malate dehydrogenase, cytoplasmic	MDH1	41.32	13	13	34	1.01486	0.983404	1.1193	1.17287	334	36.403	7.35693	1.14709	0.366463
E7ENL6	Collagen alpha-3(VI) chain	COL6A3	10.98	24	24	26	0.981027	1.02161	0.968315	1.02428	2569	277.946	8.17725	0.994988	0.974282
Q96CS3	FAS-associated factor 2	FAF2	15.96	5	5	6	0.992921	1.00822	1.35472	1.27582	445	52.5905	5.61768	1.31452	0.0713584
Q9GIX2	MHC class I antigen	HLA-B	29.01	0	7	17					362	40.408	6.45557	#DIV/0!	1
P62857	40S ribosomal protein S28	RPS28	46.38	3	3	12	1.02192	0.975364	1.03792	0.947702	69	7.8362	10.6968	0.994161	0.969126
J3KTF8	Rho GDP-dissociation inhibitor 1 (Fragment)	ARHGDIA	27.32	6	6	29	1.00702	0.992275	1.02699	0.99815	194	21.601	5.49072	1.01293	0.93222
E5RHG8	Transcription elongation factor B polypeptide 1 (Fragment)	TCEB1	73.03	5	5	6	1.04024	0.954657	1.12233	1.09205	89	9.95372	5.38916	1.11002	0.491956
B7Z7P4	cDNA FLJ53627, highly similar to Antigen peptide transporter 1		8.78	4	4	6	0.984979	1.01715	0.976675	0.992494	547	59.902	5.59229	0.983539	0.917379
D0W033	MHC class I antigen (Fragment)	HLA-A	32.6	1	6	15	1.01992	0.977682	0.765155	0.962503	273	31.5732	5.93506	0.864867	0.350958
Q1XG70	MHC class I antigen (Fragment)	HLA-B	38.83	0	8	19					273	31.5604	5.97314	#DIV/0!	1
Q8MGZ8	MHC class I antigen (Fragment)	HLA-B	28.21	0	5	16					273	31.6073	5.93506	#DIV/0!	1
W8SMD3	MHC class I antigen (Fragment)	HLA-B	29.67	0	6	16					273	31.5533	6.01123	#DIV/0!	1
Q14697	Neutral alpha-glucosidase AB	GANAB	25.64	23	23	37	1.00449	0.995139	1.07414	1.0257	944	106.807	6.13818	1.05012	0.747999
O60763	General vesicular transport factor p115	USO1	9.15	7	7	8	1.01794	0.979885	1.10739	1.06142	962	107.828	4.90674	1.08559	0.586949
B7Z4X6	cDNA FLJ51012, highly similar to Plasminogen activator inhibitor 1		29.85	8	8	14	0.981007	1.02167	0.763161	0.924991	335	37.9674	6.87354	0.842947	0.272019
S6AP29	MHC class I antigen	HLA-C	25.82	0	6	14					364	40.249	6.20166	#DIV/0!	1
A2ABK2	Negative elongation factor E (Fragment)	NELFE	15.31	3	3	5	0.991142	1.01024	0.864774	0.846975	294	33.688	9.65674	0.855284	0.313686
P62191	26S protease regulatory subunit 4	PSMC1	46.82	15	16	28	0.986317	1.0157	1.03966	1.02018	440	49.1537	6.21436	1.02889	0.850684
B4E190	cDNA FLJ57770, moderately similar to ADP-ribosylation factor 3		39.58	3	6	19	1.03786	0.957315	1.0498	1.08515	144	16.1485	7.34229	1.07005	0.655939
B4DDF7	cDNA FLJ53296, highly similar to Serine/threonine-protein phosphatase 2A 65 kDa regulatory subunit A alpha isoform		33.85	17	17	26	1.01974	0.977879	1.0453	1.04965	579	64.1403	5.13525	1.04873	0.752758
A6NJA2	Ubiquitin carboxyl-terminal hydrolase	USP14	26.56	11	11	16	1.0088	0.990259	1.04278	1.06321	448	51.0537	5.92236	1.05349	0.733807
Q5HYL6	Putative uncharacterized protein DKFZp686E1899	DKFZp686E1899	26.7	8	8	16	1.02938	0.966916	1.02772	1.01324	352	39.5302	5.18604	1.02238	0.886055
D3DP78	Aspartyl-tRNA synthetase, isoform CRA_b	DARS	34.83	15	15	21	0.998569	1.00184	1.01537	0.997033	468	53.4303	6.53662	1.006	0.968578
B3KNL2	RuvB-like 2 (E. coli), isoform CRA_d	RUVBL2	24.24	8	8	13	1.03145	0.964637	1.0724	1.03599	429	47.3744	5.51611	1.05626	0.719745
B5BUB1	RuvB-like 1 (Fragment)	RUVBL1	23.25	7	7	13	1.00921	0.989798	1.10857	1.17635	456	50.1843	6.41748	1.14303	0.378797
P43490	Nicotinamide phosphoribosyltransferase	NAMPT	30.35	13	13	17	1.01506	0.98318	1.01515	1.02295	491	55.4866	7.15186	1.01995	0.896251
P62195	26S protease regulatory subunit 8	PSMC5	42.61	13	14	22	0.991013	1.01038	0.977182	1.01776	406	45.5971	7.54736	0.996777	0.984583
P18859	ATP synthase-coupling factor 6, mitochondrial	ATP5J	31.48	2	2	4	0.976364	1.02493	1.07602	0.994578	108	12.5796	9.5249	1.03463	0.820789
H2AM05	MHC class I antigen (Fragment)	HLA-A	31.5	1	8	18					273	31.4333	5.66846	#DIV/0!	1
E9PDF6	Unconventional myosin-Ib	MYO1B	11.47	11	11	14	1.02245	0.974805	1.00095	0.962662	1107	128.4	9.30518	0.983152	0.912191
O15173	Membrane-associated progesterone receptor component 2	PGRMC2	22.42	3	4	6	0.973546	1.02996	0.895803	0.991511	223	23.8037	4.88135	0.942006	0.700769
A8K8U1	cDNA FLJ77762, highly similar to Homo sapiens cullin-associated and neddylation-dissociated 1 (CAND1), mRNA		18.29	19	19	29	1.01307	0.985425	1.10675	1.04561	1230	136.231	5.8335	1.07699	0.625221
O00231	26S proteasome non-ATPase regulatory subunit 11	PSMD11	32.23	11	11	26	1.01427	0.98407	1.044	1.0467	422	47.434	6.48096	1.04622	0.767119
Q9H3P7	Golgi resident protein GCP60	ACBD3	13.45	4	4	6	0.979808	1.02305	1.12725	1.26946	528	60.556	5.05908	1.19664	0.236378
B3KY56	cDNA FLJ46898 fis, clone UTERU3022168, highly similar to Protein FAM62A		14.27	13	13	16	0.9798	1.02306	0.978293	0.907946	1058	117.32	5.89697	0.941774	0.700769
Q9Y5B9	FACT complex subunit SPT16	SUPT16H	10.51	10	10	14	1.01056	0.988263	0.814646	0.878336	1047	119.838	5.65576	0.846989	0.28553
P35606	Coatomer subunit beta'	COPB2	14.57	11	11	13	0.995521	1.00528	0.947776	0.87216	906	102.422	5.2749	0.909602	0.544144
O95336	6-phosphogluconolactonase	PGLS	55.81	10	10	15	1.02003	0.977559	1.09425	1.08227	258	27.5296	6.04932	1.08957	0.570393
J3QL05	Serine/arginine-rich-splicing factor 2 (Fragment)	SRSF2	18.46	2	2	4	0.974653	1.02676	0.881462	0.96013	130	15.1466	10.9604	0.920145	0.591773
B5BUB5	Autoantigen La (Fragment)	SSB	25.49	12	12	24	1.01883	0.978863	1.01067	1.04043	408	46.8382	7.12256	1.02673	0.860738
O43491	Band 4.1-like protein 2	EPB41L2	21.59	15	17	21	0.993746	1.00729	1.04801	1.00825	1005	112.519	5.43994	1.02759	0.855706
B4DM97	cDNA FLJ55002, highly similar to Alpha-centractin		36.23	6	11	19	0.968904	1.03537	1.10898	1.08504	334	38.2507	6.96143	1.09467	0.550101
A0A087WY71	AP-2 complex subunit mu	AP2M1	19.35	7	7	11	0.985039	1.01714	1.05738	1.06583	434	49.495	9.53955	1.06045	0.701204
Q5T9B9	Endoglin (Osler-Rendu-Weber syndrome 1)	ENG	15.2	7	7	13	0.956216	1.04975	0.918225	0.833259	625	67.4987	6.56592	0.873137	0.382378
B7Z2Z1	cDNA FLJ59523, highly similar to Scaffold attachment factor B		11.96	2	7	9	0.992719	1.00801	0.825327	0.862616	811	91.0304	7.23975	0.843663	0.275361
D6RA82	Annexin	ANXA3	22.54	5	5	8	0.980856	1.02123	1.20558	1.16846	284	32.0985	5.93506	1.18579	0.261312
B8ZZQ6	Prothymosin alpha	PTMA	13.08	2	2	7	0.996598	1.00407	0.622579	0.75668	107	11.7518	3.81494	0.689401	0.0165832
P49006	MARCKS-related protein	MARCKSL1	14.36	2	2	3	1.00205	0.997894	0.823087	0.83111	195	19.5172	4.66553	0.82712	0.221834
L0R849	Alternative protein EDARADD	EDARADD	10.82	1	5	29	0.987211	1.01469	0.911663	1.16805	388	42.3147	5.92236	1.03887	0.801095
P43243	Matrin-3	MATR3	23.02	15	15	21	1.00727	0.991995	0.950706	0.991707	847	94.5648	6.25244	0.971565	0.855072
G5E972	Thymopentin	TMPO	35.75	3	9	19	1.0217	0.975662	1.06492	1.13923	414	46.2782	9.02686	1.10353	0.514717
F5GYN4	Ubiquitin thioesterase OTUB1	OTUB1	29.05	5	5	13	1.01932	0.978354	0.963893	1.06628	241	28.033	5.2876	1.01627	0.916753
A8K968	cDNA FLJ77757		21.43	10	12	17	0.977574	1.02559	1.39312	1.24986	756	84.6594	5.43994	1.31941	0.0682747
Q13838	Spliceosome RNA helicase DDX39B	DDX39B	29.67	4	14	32	0.994925	1.00596	1.17293	1.12594	428	48.9599	5.66846	1.14893	0.360406
P22695	Cytochrome b-c1 complex subunit 2, mitochondrial	UQCRC2	32.67	10	10	16	1.0167	0.981304	1.16872	1.03429	453	48.4129	8.63135	1.10261	0.518575
P20962	Parathymosin	PTMS	22.55	3	3	10	1.00709	0.992178	0.832907	0.910636	102	11.5232	4.15771	0.872092	0.378375
P11766	Alcohol dehydrogenase class-3	ADH5	29.14	8	8	15	0.991811	1.00948	1.16692	1.19317	374	39.6984	7.48877	1.17928	0.278225
B7Z3E5	cDNA FLJ53573, highly similar to Myosin Ic		20.69	18	18	24	1.00208	0.997858	1.06637	1.06735	1039	118.982	9.40771	1.06689	0.669352
P30086	Phosphatidylethanolamine-binding protein 1	PEBP1	38.5	6	6	15	1.017	0.980987	1.10485	1.2054	187	21.0437	7.53271	1.15629	0.339787
F6IQY8	MHC class I antigen (Fragment)	HLA-A	21.36	0	5	14					337	38.1149	6.13818	#DIV/0!	1
P47813	Eukaryotic translation initiation factor 1A, X-chromosomal	EIF1AX	26.39	4	4	11	1.02648	0.970263	0.957087	0.977624	144	16.4502	5.23682	0.968935	0.839501
S4R3N1	Protein HSPE1-MOB4	HSPE1-MOB4	18.01	1	6	15	0.930312	1.07906	0.852373	0.942634	261	29.7177	6.16357	0.893318	0.466709
F6IR49	MHC class I antigen (Fragment)	HLA-A	22.55	1	5	12	1.00432	0.995329	0.99342	1.10199	337	38.1049	6.45557	1.04789	0.757531
B4DE40	cDNA FLJ50114, highly similar to Spermine synthase (EC 2.5.1.22)		25.82	5	5	9	1.01664	0.981391	1.06011	1.00608	275	31.0828	4.93213	1.03411	0.825742
Q59EZ3	Insulin-like growth factor 2 receptor variant (Fragment)	1 SV	4.14	9	9	14	0.984198	1.01806	1.09962	1.09464	2414	265.943	5.8335	1.09589	0.546096
B2R659	cDNA, FLJ92803, highly similar to Homo sapiens hydroxysteroid (17-beta) dehydrogenase 4 (HSD17B4), mRNA		17.26	10	10	14	0.958058	1.04755	1.21244	1.1495	736	79.5623	8.89502	1.17767	0.280709
O14980	Exportin-1	XPO1	14.1	12	12	25	1.03108	0.965059	1.08124	1.01381	1071	123.306	6.06201	1.04955	0.747999
Q86V81	THO complex subunit 4	ALYREF	17.9	4	4	11	1.00428	0.99538	0.888012	0.937439	257	26.8716	11.1509	0.912883	0.558285
P84085	ADP-ribosylation factor 5	ARF5	28.89	3	6	15	1.01565	0.981606	0.941157	0.960493	180	20.5166	6.78564	0.952131	0.751724
A0A090N8G0	Glycyl-tRNA synthetase	GARS	17.52	12	12	16	1.01331	0.985012	0.958814	0.988064	685	77.4813	6.23975	0.974255	0.865457
E9PKZ0	60S ribosomal protein L8 (Fragment)	RPL8	35.61	5	5	19	1.0121	0.986525	0.952779	0.967692	205	22.3752	10.7554	0.960895	0.798066
Q5G5U2	MHC class I antigen (Fragment)	HLA-B	30.94	0	5	11					181	20.9672	5.46533	#DIV/0!	1
Q9UDY4	DnaJ homolog subfamily B member 4	DNAJB4	22.55	5	6	9	1.00223	0.997693	1.03119	0.960981	337	37.7831	8.49951	0.996124	0.979435
O15144	Actin-related protein 2/3 complex subunit 2	ARPC2	37.33	12	12	24	1.00728	0.991973	0.99785	0.975638	300	34.3115	7.35693	0.987115	0.932931
A8K984	Structural maintenance of chromosomes protein		12.11	15	15	17	1.00643	0.992945	0.945922	0.990903	1197	135.512	8.42627	0.968717	0.839501
B1AK87	Capping protein (Actin filament) muscle Z-line, beta, isoform CRA_a	CAPZB	46.15	10	10	20	0.988802	1.01286	1.01684	1.04756	260	29.2768	6.91748	1.03134	0.840673
E9PKG1	Protein arginine N-methyltransferase 1	PRMT1	31.69	10	10	17	1.00753	0.991699	0.740007	0.809802	325	37.6848	6.15088	0.775204	0.101143
B4DM79	cDNA FLJ53848, highly similar to Inter-alpha-trypsin inhibitor heavy chain H2		2.76	1	1	4	0.999067	1.00115	0.578006	0.647558	543	60.6659	5.35107	0.612715	0.00164667
A0A096LNZ9	Ubiquitin-like protein ISG15 (Fragment)	ISG15	34.03	4	4	20	1.01516	0.983065	0.788524	0.844628	144	15.6652	6.29053	0.817302	0.193632
P30043	Flavin reductase (NADPH)	BLVRB	26.7	5	5	10	1.03111	0.965007	1.3193	1.25314	206	22.1054	7.6499	1.28872	0.0945856
D6RG15	Twinfilin-2	TWF2	41.73	7	7	11	0.987102	1.01481	1.11863	1.0636	254	28.8648	6.12549	1.09007	0.570393
P60228	Eukaryotic translation initiation factor 3 subunit E	EIF3E	26.74	11	11	14	0.99367	1.00736	0.952465	0.948843	445	52.1874	6.03662	0.950164	0.741481
P49915	GMP synthase [glutamine-hydrolyzing]	GMPS	26.12	17	17	22	1.00229	0.997621	1.09324	1.09175	693	76.667	6.87354	1.09254	0.558164
P26373	60S ribosomal protein L13	RPL13	34.6	7	8	18	0.99336	1.00773	0.770235	0.854903	211	24.2465	11.6489	0.812127	0.180444
Q96D15	Reticulocalbin-3	RCN3	25.91	6	6	15	0.999407	1.00089	0.87367	0.891621	328	37.47	4.89404	0.882515	0.423554
B4E1L0	Adenylosuccinate synthetase isozyme 2	ADSS	14.25	5	5	9	1.01827	0.979551	1.02546	0.894424	435	47.9086	5.90967	0.960992	0.798066
P35659	Protein DEK	DEK	19.73	8	8	11	0.998828	1.00154	0.962332	0.960484	375	42.6479	8.55811	0.96123	0.798066
A0A024RDH6	SEC31-like 1 (S. cerevisiae), isoform CRA_b	SEC31L1	16.09	15	15	23	1.00885	0.990207	1.11834	1.03354	1181	128.955	7.40088	1.07645	0.629559
Q9NR30	Nucleolar RNA helicase 2	DDX21	18.26	11	11	20	0.989109	1.01253	0.790984	0.797915	783	87.2904	9.27588	0.793798	0.137925
A8K566	cDNA FLJ78246, highly similar to Homo sapiens splicing factor 3a, subunit 3, 60kDa (SF3A3), mRNA		13.17	5	5	6	1.01542	0.982775	0.927496	0.971031	501	58.7543	5.42725	0.950123	0.741481
B2R960	cDNA, FLJ94230, highly similar to Homo sapiens thioredoxin-like 1 (TXNL1), mRNA		34.26	6	6	8	1.00363	0.99576	1.05442	1.13542	289	32.2167	4.95752	1.09525	0.550101
P62906	60S ribosomal protein L10a	RPL10A	42.4	10	10	35	1.0249	0.972051	0.911049	0.942863	217	24.8155	9.93506	0.928373	0.630812
A0PJ47	SAFB2 protein (Fragment)	SAFB2	15.97	1	6	8	0.978419	1.02463	1.76034	1.62845	526	56.8839	4.79248	1.69181	0.000534034
P49755	Transmembrane emp24 domain-containing protein 10	TMED10	36.07	6	6	9	1.0018	0.998176	1.13143	1.17209	219	24.96	7.44482	1.15177	0.35146
P28331	NADH-ubiquinone oxidoreductase 75 kDa subunit, mitochondrial	NDUFS1	24.48	13	13	13	0.96893	1.03537	1.06955	1.0782	727	79.4165	6.22705	1.07157	0.64708
O75533	Splicing factor 3B subunit 1	SF3B1	9.59	11	11	14	1.00608	0.993338	0.837745	0.911108	1304	145.738	7.09326	0.874682	0.390447
Q08945	FACT complex subunit SSRP1	SSRP1	15.51	9	9	18	1.00703	0.992263	0.891621	0.922035	709	81.0244	6.87354	0.907149	0.530137
B4DPZ3	cDNA FLJ53290, highly similar to Cytoplasmic dynein 1 intermediate chain 2		11.75	1	6	8	1.0094	0.989585	1.37367	1.1078	630	70.4127	5.30029	1.24137	0.155085
E7EV09	Cytoplasmic dynein 1 intermediate chain 2 (Fragment)	DYNC1I2	36.25	1	6	8	0.87087	1.14631	1.57834	0.468414	251	28.4442	4.86865	1.01466	0.9219
P61160	Actin-related protein 2	ACTR2	31.73	9	10	22	0.998836	1.00153	0.922371	0.939746	394	44.7322	6.7417	0.930886	0.645641
P16104	Histone H2AX	H2AFX	27.27	3	6	32	1.0345	0.958222	1.15822	0.959393	143	15.1354	10.7407	1.06267	0.687459
P38919	Eukaryotic initiation factor 4A-III	EIF4A3	22.63	7	10	23	1.02122	0.976206	1.04556	1.07056	411	46.8412	6.72705	1.05942	0.705817
J3KN29	26S proteasome non-ATPase regulatory subunit 9	PSMD9	22.97	4	4	6	0.969975	1.03393	0.992431	1.04406	222	24.5384	6.72705	1.01626	0.916753
A0A0C4DGH2	Ras-related protein R-Ras2	RRAS2	34.48	5	7	10	0.989642	1.01194	1.03082	1.04606	203	23.2798	6.78564	1.03763	0.806
Q53G71	Calreticulin variant (Fragment)		35.96	15	15	35	1.03748	0.957815	1.06003	1.05695	406	46.8901	4.44971	1.06098	0.696607
O00151	PDZ and LIM domain protein 1	PDLIM1	37.99	10	10	18	0.980882	1.02185	1.06635	1.08579	329	36.049	7.02002	1.0746	0.633914
F1AQP2	MHC class I antigen (Fragment)	HLA-B	23.2	0	4	9					181	21.0662	6.80029	#DIV/0!	1
B4DQY2	cDNA FLJ59388, highly similar to Mitochondrial inner membrane protein		23.35	15	15	17	1.01156	0.987143	1.07997	1.04416	711	78.901	7.06396	1.06275	0.687459
Q96C19	EF-hand domain-containing protein D2	EFHD2	33.33	7	7	10	1.0317	0.964345	0.860148	0.926567	240	26.6805	5.19873	0.895128	0.475564
P61106	Ras-related protein Rab-14	RAB14	30.7	5	6	10	1.00077	0.999351	0.853913	0.800677	215	23.8819	6.21436	0.827247	0.221834
Q10567	AP-1 complex subunit beta-1	AP1B1	12.96	2	11	15	0.931733	1.07273	0.923799	1.01743	949	104.57	5.05908	0.968457	0.834313
P62081	40S ribosomal protein S7	RPS7	27.32	6	6	13	1.02867	0.967776	0.807792	0.926394	194	22.1133	10.0962	0.868635	0.366494
P16152	Carbonyl reductase [NADPH] 1	CBR1	33.57	5	6	8	0.996608	1.00399	1.17014	1.25604	277	30.3559	8.32373	1.21272	0.203542
H3BMH2	Ras-related protein Rab-11A (Fragment)	RAB11A	43.87	7	7	15	1.03289	0.963002	1.28295	1.06956	155	17.6571	8.33838	1.17867	0.278225
C9JA28	Translocon-associated protein subunit gamma	SSR3	8.05	1	1	4	0.987444	1.01433	0.936072	0.950197	174	20.1485	9.43701	0.9423	0.700769
F8VQE1	LIM domain and actin-binding protein 1	LIMA1	31.27	15	15	20	1.01406	0.984313	0.974566	0.946902	598	66.95	5.79541	0.961519	0.803236
P46781	40S ribosomal protein S9	RPS9	44.33	11	11	25	1.0231	0.974077	0.849821	0.903834	194	22.5776	10.6528	0.878065	0.402709
P23381	Tryptophan--tRNA ligase, cytoplasmic	WARS	18.9	8	8	13	0.980778	1.02196	0.763113	0.870388	471	53.1316	6.22705	0.815633	0.190946
P41252	Isoleucine--tRNA ligase, cytoplasmic	IARS	16.09	16	16	22	0.975987	1.02738	1.0189	1.0448	1262	144.406	6.15088	1.03012	0.845673
P18124	60S ribosomal protein L7	RPL7	34.68	11	11	22	1.01896	0.978757	0.844853	0.84068	248	29.2072	10.6528	0.843729	0.275361
A0A024R5A3	Calpain 1, (Mu/I) large subunit, isoform CRA_b	CAPN1	12.96	6	6	12	1.01456	0.983743	0.929103	0.946138	710	81.416	5.74463	0.938419	0.680596
O75531	Barrier-to-autointegration factor	BANF1	65.17	5	5	11	1.02824	0.968263	1.02597	1.08716	89	10.052	6.0874	1.05841	0.710444
Q5T123	SH3 domain-binding glutamic acid-rich-like protein 3	SH3BGRL3	50	5	5	16	1.00751	0.991676	1.17018	1.09913	88	9.37476	9.36377	1.13512	0.404357
P61019	Ras-related protein Rab-2A	RAB2A	37.26	6	6	8	0.973628	1.03003	0.989118	1.05443	212	23.5308	6.53662	1.01991	0.896251
A0A087WUT6	Eukaryotic translation initiation factor 5B	EIF5B	10.9	12	12	14	1.02442	0.972585	0.954591	0.978374	1220	138.597	5.57959	0.967934	0.834313
P02774	Vitamin D-binding protein	GC	12.87	5	6	10	1.00199	0.99796	0.634859	0.676367	474	52.929	5.5415	0.655628	0.00669832
A0A024RAB6	Heparan sulfate proteoglycan 2 (Perlecan), isoform CRA_b	HSPG2	4.03	13	13	17	0.962873	1.04222	1.39553	1.42355	4346	463.723	6.50732	1.40596	0.0248453
A0A0B4J1Z1	Serine/arginine-rich-splicing factor 7	SRSF7	24.09	3	4	9	1.02065	0.976854	1.01086	1.01871	137	15.7528	9.80322	1.01605	0.916753
P00568	Adenylate kinase isoenzyme 1	AK1	41.75	9	9	15	0.99703	1.00358	1.40143	1.27282	194	21.6213	8.63135	1.33672	0.0558192
O00148	ATP-dependent RNA helicase DDX39A	DDX39A	28.34	4	14	28	0.97884	1.02416	1.02776	1.17893	427	49.098	5.68115	1.10169	0.522452
O60271	C-Jun-amino-terminal kinase-interacting protein 4	SPAG9	10.6	10	10	11	0.993879	1.00714	0.833734	0.799077	1321	146.115	5.14795	0.815989	0.190946
P46063	ATP-dependent DNA helicase Q1	RECQL	22.96	17	17	21	1.01283	0.985701	0.868424	0.958342	649	73.41	7.88428	0.914054	0.563028
P63244	Guanine nucleotide-binding protein subunit beta-2-like 1	GNB2L1	46.69	14	14	29	1.00388	0.995832	0.816254	0.803711	317	35.0546	7.69385	0.810101	0.175338
Q5VVC9	60S ribosomal protein L11 (Fragment)	RPL11	22.14	3	3	8	1.03049	0.96567	0.943627	0.913672	131	14.9138	8.86572	0.930434	0.640687
P13798	Acylamino-acid-releasing enzyme	APEH	4.51	3	3	5	0.953389	1.05295	0.930324	0.975143	732	81.1726	5.47803	0.949723	0.741481
A8K132	cDNA FLJ75476, highly similar to Homo sapiens glutaminase (GLS), mRNA		6.43	1	3	4	0.975552	1.02788	1.33222	1.24256	669	73.4619	7.76709	1.28518	0.098693
P62318	Small nuclear ribonucleoprotein Sm D3	SNRPD3	39.68	3	3	8	0.989162	1.0124	0.889191	0.853114	126	13.9073	10.3159	0.870474	0.370433
B4DL14	ATP synthase subunit gamma	ATP5C1	36.4	9	9	11	1.02387	0.973211	1.13512	1.0887	250	27.4953	7.41553	1.11354	0.477154
Q6NTA2	HNRNPL protein (Fragment)	HNRNPL	26.92	12	13	25	1.00854	0.990538	0.901763	0.936848	572	61.8881	7.38623	0.91973	0.591773
P22061	Protein-L-isoaspartate(D-aspartate) O-methyltransferase	PCMT1	37.89	7	7	14	0.989608	1.01197	1.0859	1.12689	227	24.6206	7.21045	1.10552	0.507056
P20618	Proteasome subunit beta type-1	PSMB1	41.49	8	8	14	0.989573	1.01201	1.05462	1.08443	241	26.4724	8.1333	1.06868	0.660394
P63000	Ras-related C3 botulinum toxin substrate 1	RAC1	34.9	4	7	15	1.01919	0.978509	1.10643	1.18153	192	21.4362	8.49951	1.1453	0.372593
B5BU01	Eukaryotic translation initiation factor 2 beta	EIF2S2	34.23	10	10	18	1.01455	0.983752	1.10152	1.05845	333	38.3064	5.93506	1.0809	0.608038
Q9UQD4	SH3-containing Grb-2-like 1 protein	4 SV	29.46	8	8	12	1.02281	0.974327	0.855493	0.872836	353	39.8151	5.22412	0.865402	0.350958
Q9Y277	Voltage-dependent anion-selective channel protein 3	VDAC3	26.15	6	7	17	1.01963	0.978003	0.889685	0.929625	283	30.6393	8.66064	0.910731	0.548843
E9PNW4	CD59 glycoprotein	CD59	27.78	3	3	8	1.02169	0.975674	1.1312	1.05983	108	11.9765	5.74463	1.09696	0.54211
P04632	Calpain small subunit 1	CAPNS1	22.76	5	5	7	1.0083	0.990827	0.953374	0.984421	268	28.2977	5.19873	0.969321	0.839501
Q15582	Transforming growth factor-beta-induced protein ig-h3	TGFBI	15.52	9	9	15	1.00674	0.992593	1.12737	1.13067	683	74.634	7.7085	1.1294	0.424313
Q8NE71	ATP-binding cassette sub-family F member 1	ABCF1	13.73	10	10	11	1.00676	0.992565	0.971363	1.04643	845	95.8665	6.80029	1.00924	0.952953
O14617	AP-3 complex subunit delta-1	AP3D1	6.76	2	5	9	1.00949	0.989343	0.916238	0.941921	1153	130.076	8.48486	0.929624	0.640687
O43399	Tumor protein D54	TPD52L2	44.66	8	8	14	0.984909	1.01692	1.0739	1.12818	206	22.2243	5.36377	1.10004	0.53026
Q9NR31	GTP-binding protein SAR1a	SAR1A	25.25	2	6	13	1.02294	0.974248	1.05217	1.07634	198	22.3525	6.68311	1.06575	0.673855
P0C0S5	Histone H2A.Z	H2AFZ	23.44	1	3	26	1.02055	0.976963	1.20777	1.19723	128	13.5446	10.5796	1.204	0.221525
P47985	Cytochrome b-c1 complex subunit Rieske, mitochondrial	UQCRFS1	15.69	3	3	6	1.01308	0.984097	0.864333	0.864141	274	29.6494	8.32373	0.865458	0.350958
B4DKN9	cDNA FLJ57740, highly similar to Transforming protein RhoA		36.42	3	8	25	1.0323	0.963667	0.94667	0.9168	173	19.557	8.22119	0.933617	0.660564
Q14444	Caprin-1	CAPRIN1	7.9	6	6	9	1.00374	0.995983	0.786424	0.813008	709	78.318	5.24951	0.799826	0.151245
O76094	Signal recognition particle subunit SRP72	SRP72	18.18	10	10	14	1.01349	0.984958	1.06711	0.992246	671	74.56	9.26123	1.03048	0.845673
B3KWW1	cDNA FLJ44001 fis, clone TESTI4022716, highly similar to Probable ATP-dependent RNA helicase DDX58 (EC 3.6.1.-)		15.57	13	13	16	0.99697	1.00362	0.719947	0.741352	854	97.995	6.66846	0.730433	0.042964
Q14258	E3 ubiquitin/ISG15 ligase TRIM25	TRIM25	15.71	8	8	11	0.992046	1.00921	0.87801	0.96543	630	70.9277	8.08936	0.921139	0.59661
Q15836	Vesicle-associated membrane protein 3	VAMP3	33	1	2	4	1.00033	0.999616	1.15035	0.940805	100	11.302	8.79248	1.0456	0.767119
B5BUI8	Dual specificity phosphatase 3 (Fragment)	DUSP3	28.65	4	4	6	1.01402	0.984258	1.18011	1.14025	185	20.5644	8.14795	1.16118	0.325604
H0YIC4	Citrate synthase (Fragment)	CS	37.4	1	5	12	0.953709	1.05259	0.569015	0.588561	123	14.1144	9.56885	0.576971	0.000405065
Q9NZI8	Insulin-like growth factor 2 mRNA-binding protein 1	IGF2BP1	20.8	9	11	14	1.01196	0.98663	1.03042	1.07308	577	63.4412	9.20264	1.05249	0.738523
E9PK47	Alpha-1,4 glucan phosphorylase	PYGL	14.77	6	10	15	1.02132	0.976092	1.16531	1.08492	819	94.0106	7.31299	1.12657	0.431114
O43670	BUB3-interacting and GLEBS motif-containing protein ZNF207	ZNF207	5.44	2	2	4	0.945195	1.06131	0.811669	0.905031	478	50.7171	9.1001	0.855568	0.317311
Q9NZN4	EH domain-containing protein 2	EHD2	18.78	6	8	13	1.05187	0.941528	0.932165	0.984019	543	61.1227	6.45557	0.961263	0.798066
B4DHG3	cDNA FLJ55329, highly similar to Procollagen-lysine,2-oxoglutarate5-dioxygenase 2 (EC 1.14.11.4)		11.38	6	6	12	0.977084	1.02608	1.42503	1.34532	703	81.0887	6.65381	1.38298	0.0327455
O43776	Asparagine--tRNA ligase, cytoplasmic	NARS	16.24	7	7	13	1.00725	0.992017	1.13927	1.09813	548	62.9025	6.25244	1.11911	0.459071
P24752	Acetyl-CoA acetyltransferase, mitochondrial	ACAT1	23.42	7	7	11	0.985567	1.01654	1.02215	1.06571	427	45.1706	8.85107	1.04283	0.781602
Q2LC92	MHC class I antigen (Fragment)	HLA-B	33.24	1	8	17	1.0577	0.934939	1.13437	1.15587	358	39.9559	6.13818	1.14935	0.360406
I3L3P7	40S ribosomal protein S15a	RPS15A	48	5	5	14	1.04214	0.95254	0.942602	0.919375	100	11.4702	10.1548	0.933472	0.65558
H9E7B8	Cytochrome c oxidase subunit 2 (Fragment)	COX2	15	3	3	13					220	24.8368	4.729	#DIV/0!	1
B4DQF6	Eukaryotic translation initiation factor 3 subunit L	EIF3L	17.89	8	8	11	1.01726	0.980691	1.03013	0.99669	531	62.6515	6.16357	1.01445	0.927056
P08754	Guanine nucleotide-binding protein G(k) subunit alpha	GNAI3	20.34	3	6	12	1.00454	0.995082	0.891819	0.827732	354	40.5063	5.69385	0.859939	0.332038
Q0VGA5	SARS protein	SARS	24.46	11	11	18	0.994089	1.0069	1.09438	1.09022	511	58.3698	6.43018	1.09176	0.562222
P13804	Electron transfer flavoprotein subunit alpha, mitochondrial	ETFA	24.02	6	6	10	1.02024	0.977312	1.25945	1.17582	333	35.0576	8.38232	1.21913	0.192228
F5GY37	Prohibitin-2	PHB2	42.32	11	11	13	1.01137	0.987355	1.08525	1.0545	267	29.705	9.87646	1.07056	0.651502
B4DWG1	cDNA FLJ55643, highly similar to SEC23-interacting protein		11.28	7	8	10	1.00404	0.99565	1.08428	1.13809	789	89.6504	5.61768	1.11136	0.488228
O15427	Monocarboxylate transporter 4	SLC16A3	11.61	5	5	11	0.995378	1.00544	0.976242	1.07556	465	49.4369	7.95752	1.02548	0.870835
O60493	Sorting nexin-3	SNX3	20.99	3	3	6	0.997511	1.00303	1.09622	1.02334	162	18.7508	8.66064	1.05949	0.705817
O43143	Putative pre-mRNA-splicing factor ATP-dependent RNA helicase DHX15	DHX15	17.74	13	13	16	1.00407	0.995617	0.923868	0.986959	795	90.8752	7.45947	0.955565	0.772275
O95817	BAG family molecular chaperone regulator 3	BAG3	11.13	5	5	6	0.990631	1.01082	1.2892	1.26834	575	61.5569	6.94678	1.27784	0.106256
P62277	40S ribosomal protein S13	RPS13	46.36	7	7	15	0.994963	1.00591	0.890021	0.993835	151	17.2117	10.5356	0.941515	0.700769
B4DPJ2	Annexin		26.52	9	9	13	0.990251	1.01125	1.03538	0.99979	411	45.5693	8.51416	1.01682	0.911614
Q9NX55	Huntingtin-interacting protein K	HYPK	31.01	3	3	5	0.979254	1.02369	0.776665	0.808821	129	14.6564	4.93213	0.791578	0.13367
C9J0J7	Profilin-2	PFN2	60.44	3	5	15	1.0099	0.989016	1.19054	1.11085	91	9.83408	9.17334	1.15132	0.354423
Q9Y6M1	Insulin-like growth factor 2 mRNA-binding protein 2	IGF2BP2	19.37	7	9	12	0.972997	1.03077	1.07668	1.05908	599	66.0806	8.45557	1.06587	0.673855
F5GXJ9	CD166 antigen	ALCAM	12.41	5	5	9	1.00085	0.999253	0.949902	0.970353	532	59.4913	6.1001	0.960077	0.7929
Q15008	26S proteasome non-ATPase regulatory subunit 6	PSMD6	19.02	7	7	14	1.02105	0.976328	1.05714	1.06533	389	45.5023	5.61768	1.06262	0.687459
P78559	Microtubule-associated protein 1A	MAP1A	4.32	8	9	13	0.97107	1.03293	1.20845	1.10292	2803	305.298	4.91943	1.15337	0.348514
E9PDE8	Heat shock 70 kDa protein 4L	HSPA4L	10.21	2	7	13	1.0554	0.93627	1.50986	1.17341	813	91.8954	6.0874	1.34725	0.0498193
B2R983	cDNA, FLJ94267, highly similar to Homo sapiens glutathione S-transferase omega 1 (GSTO1), mRNA		33.61	9	9	27	1.04153	0.953226	1.29352	1.25843	241	27.521	6.59521	1.27932	0.105145
Q15293	Reticulocalbin-1	RCN1	38.37	10	10	15	1.04017	0.954767	1.0666	1.16498	331	38.8662	4.99561	1.11862	0.459071
P62879	Guanine nucleotide-binding protein G(I)/G(S)/G(T) subunit beta-2	GNB2	27.65	3	9	14	0.973486	1.02854	0.952821	1.00105	340	37.3071	5.99854	0.975949	0.875845
A0A024R4E5	High density lipoprotein binding protein (Vigilin), isoform CRA_a	HDLBP	16.96	18	19	27	1.02127	0.97615	0.962478	0.985771	1268	141.352	6.87354	0.975383	0.870651
P16615	Sarcoplasmic/endoplasmic reticulum calcium ATPase 2	ATP2A2	16.51	14	14	21	1.01527	0.982944	1.14451	1.17189	1042	114.683	5.33838	1.15924	0.331223
Q9Y295	Developmentally-regulated GTP-binding protein 1	DRG1	16.35	4	4	6	0.987166	1.01453	0.871942	0.892873	367	40.5168	8.89502	0.88166	0.419345
Q16527	Cysteine and glycine-rich protein 2	CSRP2	27.46	4	4	4	0.996137	1.0038	1.54147	1.49897	193	20.9399	8.6167	1.52027	0.00583041
P31930	Cytochrome b-c1 complex subunit 1, mitochondrial	UQCRC1	24.38	8	8	12	1.01148	0.987229	1.02546	1.03379	480	52.6124	6.3667	1.03029	0.845673
Q5JR08	Rho-related GTP-binding protein RhoC (Fragment)	RHOC	28.04	2	7	25	0.970529	1.03337	1.30965	1.04731	189	21.566	6.58057	1.17619	0.285729
J9R021	Eukaryotic translation initiation factor 3 subunit A	eIF3a	20.12	27	27	34	1.01201	0.986625	1.00275	1.05998	1382	166.381	6.78564	1.03207	0.835685
P60981	Destrin	DSTN	30.91	6	7	18	1.02958	0.966752	0.999442	1.01229	165	18.4935	7.85498	1.00772	0.958154
Q9NZZ3	Charged multivesicular body protein 5	CHMP5	28.31	4	4	6	0.947408	1.05898	1.04132	0.977769	219	24.5554	4.83057	1.00633	0.968578
G3V1C3	Apoptosis inhibitor 5	API5	11.57	5	5	9	0.989045	1.01261	0.886028	0.979913	510	57.5251	6.0874	0.932199	0.650605
A0A0B4J1W3	N-alpha-acetyltransferase 15, NatA auxiliary subunit	NAA15	10.29	9	9	15	1.00819	0.990946	0.882154	0.891982	865	101.137	7.41553	0.88745	0.440587
Q15738	Sterol-4-alpha-carboxylate 3-dehydrogenase, decarboxylating	NSDHL	20.38	6	6	7	0.996101	1.00463	1.05756	1.09835	373	41.8736	8.06006	1.07756	0.6209
P46779	60S ribosomal protein L28	RPL28	33.58	6	6	13	1.01534	0.982866	0.808272	0.862412	137	15.7377	12.0151	0.836094	0.2493
B3KNQ2	cDNA FLJ30150 fis, clone BRACE2000300, highly similar to Transmembrane protein TPARL		11.92	1	1	2	0.987557	1.01414	0.815109	0.978712	151	16.4296	5.2749	0.89615	0.480018
P29590	Protein PML	PML	10.77	8	8	9	0.970948	1.03308	0.956605	0.975519	882	97.4889	6.21436	0.964118	0.813585
P28066	Proteasome subunit alpha type-5	PSMA5	37.34	7	7	16	0.998943	1.00141	1.06067	1.01147	241	26.3942	4.79248	1.03589	0.815847
Q9NR12	PDZ and LIM domain protein 7	PDLIM7	17.94	7	7	12	1.003	0.996813	1.0529	1.03604	457	49.8126	8.41162	1.04457	0.771933
K7EN45	Peptidyl-prolyl cis-trans isomerase NIMA-interacting 1 (Fragment)	PIN1	47.78	3	3	6	0.988709	1.01299	1.15636	1.17421	90	9.93686	5.0083	1.1643	0.317311
P37837	Transaldolase	TALDO1	21.36	7	7	11	1.02478	0.972181	1.13342	1.14255	337	37.5165	6.81494	1.13972	0.388242
C9J712	Profilin-2	PFN2	39.56	1	3	8	1.02103	0.973559	1.17598	0.983502	91	9.79195	9.36377	1.08267	0.59955
P62633	Cellular nucleic acid-binding protein	CNBP	30.51	5	5	7	1.01012	0.988769	0.989129	1.0012	177	19.4496	7.7085	0.995717	0.979435
P11388	DNA topoisomerase 2-alpha	TOP2A	19.07	18	29	41	0.99598	1.00476	0.82684	0.906458	1531	174.276	8.71924	0.866326	0.354809
Q13951	Core-binding factor subunit beta	CBFB	16.48	3	3	4	0.94677	1.05762	0.833851	0.936545	182	21.4947	6.59521	0.883257	0.423554
B4DZ08	cDNA FLJ51705, highly similar to Aconitate hydratase, mitochondrial (EC 4.2.1.3)		20.24	12	12	16	0.967547	1.03689	1.126	1.15707	761	83.361	7.72314	1.13901	0.391428
P60866	40S ribosomal protein S20	RPS20	30.25	4	4	18	1.02065	0.97681	0.891831	0.928991	119	13.3643	9.93506	0.911569	0.553557
P10644	cAMP-dependent protein kinase type I-alpha regulatory subunit	PRKAR1A	19.42	7	9	12	1.00305	0.996763	1.03134	1.0581	381	42.955	5.35107	1.04482	0.771933
A0A024QZP7	Cell division cycle 2, G1 to S and G2 to M, isoform CRA_a	CDC2	39.06	8	11	19	0.998573	1.00183	0.879196	0.972937	297	34.0599	8.39697	0.925881	0.620981
Q9H4M9	EH domain-containing protein 1	EHD1	19.85	9	12	20	1.00592	0.993501	1.03489	1.01765	534	60.5887	6.82959	1.02657	0.860738
Q9H0B6	Kinesin light chain 2	KLC2	10.45	2	5	7	0.930102	1.0793	1.12236	0.863246	622	68.8923	7.15186	0.988162	0.938111
P35232	Prohibitin	PHB	45.22	12	12	19	1.0214	0.976003	1.10405	1.09041	272	29.7859	5.75732	1.09866	0.534192
Q69YT6	Putative uncharacterized protein DKFZp547B159 (Fragment)	DKFZp547B159	25.27	1	4	10	0.901462	1.1117	0.802755	0.959842	182	21.1898	5.08447	0.875537	0.394514
F8W031	Uncharacterized protein (Fragment)	4 SV	13.31	2	3	9	1.00423	0.995434	1.2065	1.1126	263	29.2059	7.00537	1.15974	0.328405
Q9BSQ6	RPL13A protein (Fragment)	RPL13A	32.34	7	7	17	1.03573	0.959794	0.860088	0.893875	201	23.3603	10.9312	0.878949	0.406837
P43487	Ran-specific GTPase-activating protein	RANBP1	24.38	4	4	8	1.0185	0.979256	1.07366	1.05098	201	23.2956	5.2876	1.06351	0.682908
B4DEA3	cDNA FLJ56531, highly similar to UV excision repair protein RAD23 homolog B		18.86	7	8	14	1.02266	0.974584	1.05616	1.08576	403	42.2834	5.42725	1.07244	0.64708
P55084	Trifunctional enzyme subunit beta, mitochondrial	HADHB	21.52	11	11	17	1.01767	0.98023	1.35819	1.30927	474	51.2615	9.40771	1.33513	0.0570945
Q8NC51	Plasminogen activator inhibitor 1 RNA-binding protein	SERBP1	26.96	10	10	17	1.01472	0.983561	0.789374	0.857298	408	44.9385	8.646	0.824043	0.213117
Q7L576	Cytoplasmic FMR1-interacting protein 1	CYFIP1	11.73	12	12	16	0.995421	1.00533	1.03791	1.01823	1253	145.089	6.90283	1.02768	0.855706
P53004	Biliverdin reductase A	BLVRA	18.92	5	5	6	1.01211	0.986395	1.2327	1.15985	296	33.4073	6.44287	1.19716	0.236378
P35754	Glutaredoxin-1	GLRX	30.19	2	2	5	1.00909	0.989929	1.17777	1.17912	106	11.7682	8.08936	1.17902	0.278225
R4GNH3	26S protease regulatory subunit 6A	PSMC3	42.55	14	14	31	1.00252	0.997363	1.00971	0.981282	423	47.3225	5.22412	0.995551	0.979435
Q53F37	SAR1a gene homolog 2 variant (Fragment)		20.71	1	5	12	1.02276	0.974463	0.996309	1.08675	198	22.3955	6.11279	1.04298	0.781602
Q8TC12	Retinol dehydrogenase 11	RDH11	8.49	2	2	3	0.909772	1.1023	1.31251	1.16184	318	35.3634	8.82178	1.22975	0.172829
B4DFP1	cDNA FLJ51818, highly similar to Phosphoglucomutase-1 (EC 5.4.2.2)		16.73	8	8	10	0.988847	1.01283	1.48	1.39911	538	58.702	6.04932	1.43835	0.0167573
M0R3F1	Heterogeneous nuclear ribonucleoprotein U-like protein 1 (Fragment)	HNRNPUL1	12.17	7	7	8	1.00023	0.999918	1.14669	1.042	641	71.677	8.98291	1.09426	0.554123
P10155	60 kDa SS-A/Ro ribonucleoprotein	TROVE2	13.57	6	6	8	0.986043	1.01597	1.06348	1.02549	538	60.6312	8.03076	1.04343	0.781602
J3QRU4	Vesicle-associated membrane protein 2	VAMP2	29.2	1	2	3	0.890109	1.12454	1.52244	1.33433	113	12.2435	6.69775	1.418	0.0214617
B7Z5H9	cDNA FLJ53291, highly similar to Beta-galactosidase-related protein		5.31	2	2	5	0.947939	1.05912	1.39758	1.01814	546	60.5137	6.99072	1.20361	0.221525
B4DFL1	Dihydrolipoyl dehydrogenase		13.73	6	6	9	1.02469	0.972278	1.08981	1.11648	459	48.8683	7.48877	1.10482	0.510877
B3KSE0	cDNA FLJ36069 fis, clone TESTI2019406, highly similar to HEME OXYGENASE 2 (EC 1.14.99.3)		24.05	5	5	9	0.987479	1.01438	1.07554	1.02192	316	35.9378	5.50342	1.04776	0.757531
Q9Y4G6	Talin-2	TLN2	4.48	1	12	16	1.10213	0.884676	0.885066	1.31507	2542	271.443	5.56689	1.10738	0.503253
B4DMT5	Eukaryotic translation initiation factor 3 subunit F	EIF3F	27.36	7	7	12	1.00997	0.988828	1.13561	0.955798	307	33.219	5.59229	1.04633	0.767119
O75489	NADH dehydrogenase [ubiquinone] iron-sulfur protein 3, mitochondrial	NDUFS3	21.97	4	4	5	0.975486	1.02795	0.950358	0.934704	264	30.2227	7.50342	0.940915	0.695714
A0A024R652	Methylenetetrahydrofolate dehydrogenase (NADP+ dependent) 1, methenyltetrahydrofolate cyclohydrolase, formyltetrahydrofolate synthetase, isoform CRA_a	MTHFD1	18.5	15	15	23	0.983958	1.01837	1.05025	1.03742	935	101.467	7.18115	1.04262	0.781602
O15143	Actin-related protein 2/3 complex subunit 1B	ARPC1B	4.84	1	1	2	1.03975	0.955216	1.01461	1.08229	372	40.9234	8.35303	1.0511	0.743254
Q6P2Q9	Pre-mRNA-processing-splicing factor 8	PRPF8	8.78	17	18	21	0.995209	1.00563	0.936139	0.99646	2335	273.427	8.83643	0.965896	0.823945
P51858	Hepatoma-derived growth factor	HDGF	57.5	9	10	18	1.01287	0.985659	1.16778	1.07809	240	26.7719	4.729	1.12377	0.441457
B4DQX5	cDNA FLJ56132, highly similar to Epidermal growth factor receptor substrate 15-like 1		6.83	3	3	4	0.999271	1.00104	0.988499	0.980272	644	71.3276	5.0083	0.984233	0.917379
B4DY09	cDNA FLJ51660, highly similar to Interleukin enhancer-binding factor 2		27.84	8	8	14	1.0493	0.944441	0.881895	0.869798	352	38.8862	4.94482	0.878597	0.406837
P13073	Cytochrome c oxidase subunit 4 isoform 1, mitochondrial	COX4I1	23.67	4	4	7	1.01256	0.986003	1.26231	1.25896	169	19.564	9.51025	1.26154	0.12545
P53999	Activated RNA polymerase II transcriptional coactivator p15	SUB1	25.98	3	3	6	0.999691	1.00017	0.81773	0.878043	127	14.3864	9.59814	0.847947	0.288967
F8W1A4	Adenylate kinase 2, mitochondrial	AK2	39.66	7	7	8	0.985258	1.01686	1.03237	1.0143	232	25.6143	7.82568	1.02225	0.886055
B4DXY2	cDNA FLJ50288, highly similar to Transcription initiation factor IIF alpha subunit (EC 2.7.11.1)		12.73	4	4	4	1.00513	0.993613	0.98819	0.980402	432	48.4523	8.36768	0.984916	0.922565
P09012	U1 small nuclear ribonucleoprotein A	SNRPA	24.82	3	5	8	1.00077	0.998579	0.891106	0.848673	282	31.2592	9.83252	0.870174	0.370433
D6RGI3	Septin 11, isoform CRA_b	43354	22.59	6	9	17	1.00219	0.997737	1.06734	1.05803	425	48.9751	6.96143	1.06272	0.687459
A8K9U6	cDNA FLJ76121, highly similar to Homo sapiens zinc finger CCCH-type, antiviral 1 (ZC3HAV1), transcript variant 1, mRNA		7.1	5	5	7	0.953227	1.05313	0.651159	0.700615	902	101.392	8.35303	0.673744	0.0111684
Q14683	Structural maintenance of chromosomes protein 1A	SMC1A	9.25	8	8	9	0.945613	1.06175	0.921283	0.926497	1233	143.144	7.63525	0.920503	0.59661
Q96CT7	Coiled-coil domain-containing protein 124	CCDC124	17.49	3	3	5	1.06739	0.923976	0.852316	0.877276	223	25.8196	9.53955	0.868546	0.366494
O43765	Small glutamine-rich tetratricopeptide repeat-containing protein alpha	SGTA	15.34	4	4	5	1.00069	0.999441	0.955647	0.96815	313	34.0417	4.86865	0.961838	0.803236
Q07955	Serine/arginine-rich splicing factor 1	SRSF1	43.15	11	11	21	0.997091	1.00351	0.915973	0.876	248	27.7278	10.3599	0.895719	0.480018
A0A024RDT5	Periostin,teoblast specific factor, isoform CRA_a	POSTN	6.68	4	4	6	0.983621	1.01865	1.31013	1.26296	779	86.9657	7.81104	1.28508	0.098693
B3KMQ6	cDNA FLJ12172 fis, clone MAMMA1000684, highly similar to Opioid growth factor receptor		11.23	5	5	5	0.930314	1.07906	0.931837	0.961003	677	73.3242	4.84326	0.942007	0.700769
Q9UBI6	Guanine nucleotide-binding protein G(I)/G(S)/G(O) subunit gamma-12	GNG12	69.44	5	5	7	1.0151	0.983128	0.834525	0.894387	72	8.00117	8.96826	0.865221	0.350958
P49748	Very long-chain specific acyl-CoA dehydrogenase, mitochondrial	ACADVL	24.12	7	12	22	1.01607	0.982033	1.16642	1.14338	655	70.3454	8.74854	1.156	0.339787
Q9Y5M8	Signal recognition particle receptor subunit beta	SRPRB	25.46	5	5	7	0.988133	1.01364	0.983517	0.961536	271	29.6838	9.0415	0.971665	0.855072
Q13243	Serine/arginine-rich splicing factor 5	SRSF5	22.43	4	5	9	1.00295	0.996655	0.926922	0.921004	272	31.2453	11.5903	0.924147	0.611197
Q9Y371	Endophilin-B1	SH3GLB1	18.9	5	6	8	1.00824	0.990889	1.0248	1.1038	365	40.7708	6.03662	1.06476	0.678373
P61956	Small ubiquitin-related modifier 2	SUMO2	29.47	3	3	6	1.02261	0.974626	1.12061	1.07989	95	10.8644	5.50342	1.10177	0.522452
C9J3L8	Translocon-associated protein subunit alpha	SSR1	12.83	3	3	5	1.00742	0.991825	0.845396	1.01683	265	29.5548	4.29736	0.931465	0.645641
O95235	Kinesin-like protein KIF20A	KIF20A	7.3	5	5	6	0.983283	1.01908	0.908666	0.913049	890	100.215	6.91748	0.90978	0.544144
B2R665	cDNA, FLJ92810, highly similar to Homo sapiens protein phosphatase 1G (formerly 2C), magnesium-dependent, gamma isoform (PPM1G), mRNA		20.7	8	8	10	0.986794	1.01462	0.889583	0.842134	546	59.2047	4.36084	0.865247	0.350958
Q12929	Epidermal growth factor receptor kinase substrate 8	EPS8	5.6	3	3	4	0.993217	1.00788	0.833975	0.868248	822	91.8244	7.50342	0.850646	0.29942
Q8TAT6	Nuclear protein localization protein 4 homolog	NPLOC4	15.46	8	8	12	0.997908	1.00258	1.11906	0.922439	608	68.0769	6.37939	1.0205	0.891148
P50570	Dynamin-2	DNM2	13.33	11	11	14	1.01513	0.983098	1.05132	1.02252	870	98.0032	7.44482	1.03784	0.806
P25786	Proteasome subunit alpha type-1	PSMA1	37.64	11	11	19	1.01473	0.983557	1.03703	1.08475	263	29.5369	6.60986	1.0618	0.692025
P07205	Phosphoglycerate kinase 2	PGK2	13.43	1	5	11	0.983603	1.01877	1.25119	1.33829	417	44.7673	8.54346	1.29321	0.0906285
Q8IXJ3	Small nuclear ribonucleoprotein component	SNRP116	26.47	16	17	20	1.00891	0.990137	1.00977	0.992652	850	95.311	6.02393	1.00169	0.989503
P60953	Cell division control protein 42 homolog	CDC42	31.41	4	5	20	1.02864	0.967817	0.939991	0.97298	191	21.245	6.55127	0.958184	0.782579
O14929	Histone acetyltransferase type B catalytic subunit	HAT1	13.13	4	4	5	0.990316	1.01117	0.912769	0.899144	419	49.4808	5.69385	0.905283	0.520877
B7Z3Q4	cDNA FLJ51873, highly similar to Alkyldihydroxyacetonephosphate synthase, peroxisomal (EC 2.5.1.26)		17.25	6	6	6	0.998279	1.00213	1.09326	1.0493	568	63.8061	6.82959	1.07106	0.651502
Q92520	Protein FAM3C	FAM3C	26.43	4	4	5	1.01418	0.984169	0.936657	1.00546	227	24.6646	8.29443	0.971857	0.855072
Q29705	MHC class I antigen HLA-B	HLA-B	32.32	0	8	17					362	40.454	5.96045	#DIV/0!	1
P29317	Ephrin type-A receptor 2	EPHA2	4.71	4	4	5	1.05365	0.939522	1.1842	1.12152	976	108.197	6.22705	1.15681	0.336914
O95881	Thioredoxin domain-containing protein 12	TXNDC12	13.95	2	2	7	1.0279	0.968652	0.94558	1.0236	172	19.1936	5.40186	0.986291	0.927749
Q09028	Histone-binding protein RBBP4	RBBP4	23.76	4	9	14	1.015	0.983244	0.942374	1.00641	425	47.6261	4.89404	0.975247	0.870651
H0YM70	Proteasome activator complex subunit 2	PSME2	19.3	5	5	10	1.00491	0.994653	1.23966	1.16116	228	25.9946	5.92236	1.20067	0.227796
B3KN79	cDNA FLJ13894 fis, clone THYRO1001671, highly similar to 59 kDa 2'-5'-oligoadenylate synthetase-like protein		9.34	3	3	4	0.978876	1.02411	0.477492	0.587596	514	59.2187	7.86963	0.531751	4.92852e-05
B7Z7P8	Eukaryotic peptide chain release factor subunit 1	ETF1	21.75	9	9	11	1.04328	0.951246	0.967452	0.944055	423	47.4462	5.56689	0.958374	0.782579
Q8N3D4	EH domain-binding protein 1-like protein 1	EHBP1L1	4.01	4	4	5	0.925528	1.08447	0.933994	0.990663	1523	161.756	4.83057	0.957541	0.782579
A0A024QZU5	Peroxisomal D3,D2-enoyl-CoA isomerase, isoform CRA_a	PECI	15.66	4	4	7	0.979531	1.02337	1.36113	1.03672	364	40.1857	8.76318	1.19719	0.236378
Q8N1G4	Leucine-rich repeat-containing protein 47	LRRC47	15.61	7	7	10	0.991039	1.0102	1.13105	1.07372	583	63.4337	8.27979	1.1017	0.522452
P28074	Proteasome subunit beta type-5	PSMB5	27.38	6	6	8	1.00022	0.999964	0.840135	0.851717	263	28.4622	6.91748	0.845847	0.282117
O00629	Importin subunit alpha-3	KPNA4	11.71	2	5	6	0.928585	1.07973	0.963129	1.15097	521	57.8506	4.95752	1.05267	0.733807
H0Y7A0	EMILIN-1 (Fragment)	EMILIN1	5.19	1	1	2	0.855619	1.15635	1.71409	1.70775	347	35.8852	4.83057	1.70074	0.000468742
Q9P270	SLAIN motif-containing protein 2	SLAIN2	2.93	1	1	2	1.01504	0.981969	0.908717	1.01697	581	62.5053	9.45166	0.964283	0.813585
A0A024R201	Proteasome (Prosome, macropain) 26S subunit, non-ATPase, 13, isoform CRA_a	PSMD13	27.39	11	11	13	1.01	0.988904	1.10356	1.13822	376	42.8911	5.80811	1.1215	0.448447
B2RDF5	cDNA, FLJ96587, highly similar to Homo sapiens SUMO-1 activating enzyme subunit 2 (UBA2), mRNA		7.34	4	4	5	0.979753	1.02312	0.940561	0.979602	640	71.1352	5.2876	0.958703	0.787738
P49207	60S ribosomal protein L34	RPL34	41.88	6	6	16	1.01011	0.988777	0.874968	0.870462	117	13.2845	11.4731	0.873201	0.382378
P62280	40S ribosomal protein S11	RPS11	48.73	9	9	18	1.03115	0.96496	0.852224	0.893692	158	18.419	10.3013	0.874661	0.390447
K4DI93	Cullin 4B, isoform CRA_e	CUL4B	4.44	2	4	7	0.976501	1.0268	0.967943	0.83717	900	102.691	8.03076	0.901068	0.50255
B4DJQ8	cDNA FLJ55694, highly similar to Dipeptidyl-peptidase 1 (EC 3.4.14.1)		14.8	5	5	5	1.01041	0.988439	1.18508	1.29369	446	50.1192	6.99072	1.2401	0.156632
Q2M389	WASH complex subunit 7	KIAA1033	2.13	2	2	3	1.04071	0.954164	0.975831	0.78036	1173	136.316	7.44482	0.880354	0.410986
Q14558	Phosphoribosyl pyrophosphate synthase-associated protein 1	PRPSAP1	19.38	4	5	7	0.98277	1.01928	1.06351	0.943564	356	39.3686	7.1958	1.00251	0.984263
M0R0Y2	Alpha-soluble NSF attachment protein	NAPA	35.16	8	8	13	1.00089	0.99921	1.00407	1.03365	256	29.1443	5.16064	1.01881	0.901363
B4E2L1	cDNA FLJ52900, moderately similar to Zinc finger protein 185		12.6	3	3	4	0.980795	1.02165	1.75266	1.42427	381	40.3077	5.19873	1.58653	0.00235629
A0A087WUL2	Proteasome subunit beta type-3 (Fragment)	PSMB3	37.93	4	4	11	1.02187	0.975474	0.985187	0.983907	145	16.1501	8.42627	0.985856	0.927749
Q5T7C4	High mobility group protein B1	HMGB1	39.87	4	6	19	1.04657	0.94753	0.984447	1.10022	158	18.2993	9.70068	1.04542	0.771933
K7EP07	Tubulin-folding cofactor B (Fragment)	TBCB	40.59	6	6	7	1.00352	0.996234	0.904069	1.01364	170	19.2964	5.33838	0.95897	0.787738
P39748	Flap endonuclease 1	FEN1	18.16	6	6	11	1.01202	0.98662	1.12627	1.16775	380	42.5661	8.6167	1.14779	0.363425
P58107	Epiplakin	EPPK1	11.55	6	8	9	0.982058	1.02043	1.00402	1.08252	5090	555.279	5.60498	1.04197	0.786455
B4DTT0	cDNA FLJ51090, highly similar to N-acetylglucosamine-6-sulfatase (EC 3.1.6.14)		13.43	6	6	7	1.01052	0.988318	1.67394	1.64566	469	53.3863	7.76709	1.66077	0.00083383
B3KML1	cDNA FLJ11308 fis, clone PLACE1010074, highly similar to Sorting nexin-2		15.41	5	7	10	1.00236	0.997551	1.27023	1.20326	519	58.4356	5.05908	1.2368	0.161352
Q29934	HLA-B protein (Fragment)	HLA-B	31.2	1	8	16	1.06705	0.924357	1.13795	1.08317	359	40.0178	5.47803	1.11535	0.4735
A0RZB8	Diaphanous-1	DIAPH1	12.52	13	13	15	1.01688	0.981124	1.01807	1.0195	1262	140.083	5.42725	1.01981	0.896251
B2RNR6	Zinc finger RNA binding protein	ZFR	3.07	2	2	3	0.954783	1.05137	0.800946	0.83696	1074	116.941	9.0415	0.81644	0.190946
P54687	Branched-chain-amino-acid aminotransferase, cytosolic	BCAT1	13.73	4	4	8	1.01892	0.978768	0.863762	0.857741	386	42.9385	5.30029	0.861747	0.339539
Q9BPX5	Actin-related protein 2/3 complex subunit 5-like protein	ARPC5L	25.49	4	4	5	0.969537	1.03468	1.10986	1.00792	153	16.9308	6.59521	1.05666	0.715087
B7Z9W6	cDNA, FLJ78980, highly similar to DnaJ homolog subfamily C member 7		20.09	8	8	12	0.970095	1.03405	0.882314	0.888836	438	50.0348	8.11865	0.883744	0.427783
A8KAK1	cDNA FLJ77398, highly similar to Homo sapiens UDP-glucose ceramide glucosyltransferase-like 1, transcript variant 2, mRNA		5.16	6	6	8	0.959309	1.04625	1.17857	1.12433	1531	174.897	5.51611	1.14826	0.363425
Q9BWD1	Acetyl-CoA acetyltransferase, cytosolic	ACAT2	21.66	6	6	9	1.00724	0.992026	1.15361	1.17931	397	41.3244	6.91748	1.16689	0.309177
Q15459	Splicing factor 3A subunit 1	SF3A1	15.89	10	10	12	0.987038	1.01483	0.864773	0.94342	793	88.8305	5.22412	0.903251	0.511681
B4DM33	cDNA FLJ52068, highly similar to Microtubule-associated protein RP/EB family member 1		46.64	11	11	22	1.00832	0.990794	0.962384	1.06244	238	26.5656	5.2876	1.01286	0.93222
Q9Y263	Phospholipase A-2-activating protein	PLAA	8.3	4	4	4	0.950265	1.05627	0.830732	0.794529	795	87.1014	6.3667	0.809985	0.175338
A0A024R755	Calumenin, isoform CRA_a	CALU	34.29	1	10	25	1.03835	0.956817	0.941828	0.966563	315	37.1114	4.58936	0.956509	0.777425
B3KQF5	cDNA FLJ90381 fis, clone NT2RP2005035, highly similar to Calumenin		32.06	1	10	24	1.02179	0.975569	1.01099	1.03777	315	36.9956	4.66553	1.02574	0.865781
Q63ZY3	KN motif and ankyrin repeat domain-containing protein 2	KANK2	9.17	5	5	5	0.965812	1.03889	1.05869	0.884196	851	91.1179	5.63037	0.969164	0.839501
P30084	Enoyl-CoA hydratase, mitochondrial	ECHS1	13.79	3	3	4	0.949592	1.05412	1.09502	1.12935	290	31.3671	8.07471	1.11012	0.491956
Q9Y570	Protein phosphatase methylesterase 1	PPME1	19.95	5	5	6	1.02986	0.96643	1.13479	1.06206	386	42.2882	5.97314	1.10046	0.53026
Q32P28	Prolyl 3-hydroxylase 1	LEPRE1	9.51	6	6	8	1.01689	0.981088	0.976877	1.01583	736	83.3411	5.13525	0.99736	0.984583
A0A0F7NGI8	Leucine rich repeat (In FLII) interacting protein 1, isoform CRA_c	LRRFIP1	7.18	3	4	6	0.950748	1.05594	1.04758	0.900449	752	82.6386	4.61475	0.970769	0.84988
Q53GR7	Solute carrier family 25, member 13 (Citrin) variant (Fragment)		9.78	3	5	7	0.992688	1.00849	0.802951	0.864954	675	74.0696	8.38232	0.833462	0.239926
Q53SY7	Putative uncharacterized protein CAD (Fragment)	CAD	5.07	10	10	15	0.997239	1.00334	1.05329	1.01741	2151	235.029	6.59521	1.03505	0.820789
B4DDH8	cDNA FLJ55184, highly similar to Homo sapiens leukocyte receptor cluster (LRC) member 4 (LENG4), mRNA		9.03	3	3	4	0.923965	1.08483	1.45696	1.38927	454	50.5301	8.98291	1.41689	0.0217264
Q96AG4	Leucine-rich repeat-containing protein 59	LRRC59	38.11	10	10	20	1.02774	0.968825	0.895454	0.960259	307	34.9089	9.56885	0.929451	0.635744
Q9BR63	FARSB protein (Fragment)	FARSB	17.44	10	10	12	1.00954	0.98942	1.04441	1.03226	585	65.6594	6.84424	1.03888	0.801095
Q9H4A6	Golgi phosphoprotein 3	GOLPH3	13.42	3	3	5	0.974037	1.02959	0.941826	0.993092	298	33.7895	6.44287	0.965708	0.823945
O95373	Importin-7	IPO7	10.69	10	10	12	1.02101	0.976438	0.934477	0.947341	1038	119.44	4.81787	0.942109	0.700769
Q5FWY2	GNAS complex locus	GNAS	21.05	6	7	11	1.00376	0.995958	1.1826	0.960695	380	44.2223	6.29053	1.07179	0.64708
Q04721	Neurogenic locus notch homolog protein 2	NOTCH2	2.83	5	5	6	0.945862	1.06138	1.02661	0.924977	2471	265.226	5.13525	0.972277	0.855072
Q15102	Platelet-activating factor acetylhydrolase IB subunit gamma	PAFAH1B3	19.91	4	4	5	1.02894	0.967479	1.22317	1.09549	231	25.7182	6.84424	1.16141	0.325604
A0A087X163	Ras-related protein Rab-18	RAB18	19.23	3	3	6	0.986843	1.01509	0.980691	0.972371	182	20.4072	4.99561	0.97559	0.875845
F6TR53	HCLS1-binding protein 3	HS1BP3	7.98	1	1	2	1.02213	0.975139	1.13854	1.19971	213	23.5858	4.83057	1.17072	0.298581
Q99584	Protein S100-A13	S100A13	41.84	5	5	10	1.00524	0.994248	1.0202	1.0937	98	11.4641	6.16357	1.05722	0.715087
P0CW22	40S ribosomal protein S17-like	RPS17L	32.59	4	4	12	1.03993	0.955038	0.964251	1.01164	135	15.5404	9.84717	0.990434	0.948462
Q9Y3Z3	Deoxynucleoside triphosphate triphosphohydrolase SAMHD1	SAMHD1	18.69	10	10	12	1.00674	0.992513	0.948119	0.907575	626	72.1548	7.13721	0.928192	0.630812
P63167	Dynein light chain 1, cytoplasmic	DYNLL1	44.94	2	3	8	1.02979	0.966514	0.963599	1.03026	89	10.3591	7.40088	0.998776	0.994866
G3V5Q1	DNA-(apurinic or apyrimidinic site) lyase (Fragment)	APEX1	19.83	4	4	5	0.99699	1.00362	0.888274	0.941874	242	27.1079	8.76318	0.914794	0.567785
Q7L014	Probable ATP-dependent RNA helicase DDX46	DDX46	9.02	7	7	8	0.953846	1.05229	0.953305	0.991629	1031	117.29	9.29053	0.969494	0.839501
Q53FR4	Vacuolar protein sorting-associated protein 35 (Fragment)		12.69	9	9	13	1.00063	0.999502	0.969668	0.838905	796	91.6229	5.49072	0.904226	0.516271
H0Y4R1	Inosine-5'-monophosphate dehydrogenase 2 (Fragment)	IMPDH2	27.02	10	10	17	1.01075	0.98805	1.12121	1.05568	470	51.0352	8.17725	1.0891	0.574506
Q9NP97	Dynein light chain roadblock-type 1	DYNLRB1	29.17	2	2	6	0.972543	1.03127	0.978362	1.01029	96	10.9147	7.25439	0.992432	0.9588
Q96HE7	ERO1-like protein alpha	ERO1L	20.09	8	8	9	1.00693	0.992372	1.15681	1.06887	468	54.3581	5.68115	1.11323	0.480826
Q15785	Mitochondrial import receptor subunit TOM34	TOMM34	24.6	6	6	11	1.00853	0.990561	0.821956	0.946976	309	34.5378	8.98291	0.884866	0.432031
Q02880	DNA topoisomerase 2-beta	TOP2B	7.2	2	13	22	1.05092	0.942331	0.956144	1.00117	1626	183.152	8.00146	0.981967	0.907002
F5GX77	tRNA methyltransferase 112 homolog	TRMT112	38.68	3	3	4	1.01227	0.983922	0.729918	0.819388	106	11.9643	8.07471	0.776132	0.102881
Q07812	Apoptosis regulator BAX	BAX	29.17	4	4	6	0.9873	1.01436	0.997989	1.13617	192	21.1708	5.22412	1.06619	0.673855
A8K5H7	cDNA FLJ77542, highly similar to Homo sapiens YME1-like 1 (S. cerevisiae) (YME1L1), transcript variant 3, mRNA		6.84	3	3	3	1.00512	0.994428	0.934778	0.772569	716	79.7946	8.55811	0.853868	0.310085
O75955	Flotillin-1	FLOT1	17.56	6	6	7	0.954736	1.05143	0.981743	1.04964	427	47.3256	7.48877	1.01257	0.93222
A0A087WZK9	Eukaryotic translation initiation factor 3 subunit H	EIF3H	12.32	4	4	6	1.00128	0.998581	0.892318	0.941349	349	39.5648	6.39209	0.916895	0.57734
P02792	Ferritin light chain	FTL	28.57	4	4	12	1.02359	0.973512	1.72112	1.58939	175	20.0071	5.78271	1.65766	0.000870303
Q6FG43	FLOT2 protein	FLOT2	20.84	6	6	8	1.00878	0.990167	0.955506	1.05172	379	41.6592	5.2876	1.00414	0.979029
Q3ZAQ7	Vacuolar ATPase assembly integral membrane protein VMA21	VMA21	11.88	1	1	2	0.930911	1.07789	0.650539	0.719457	101	11.3469	7.23975	0.681998	0.0138358
A0A024RBQ5	2'-5'-oligoadenylate synthetase 3, 100kDa, isoform CRA_a	OAS3	11.04	9	9	12	1.00902	0.990015	0.875509	0.950095	1087	121.095	8.35303	0.913244	0.558285
B2RMQ4	Cytoskeleton associated protein 2	CKAP2	5.28	3	3	4	0.98256	1.01932	1.06139	0.993984	682	76.8379	9.40771	1.02672	0.860738
P49756	RNA-binding protein 25	RBM25	11.51	9	9	12	0.996579	1.00408	0.924578	0.93886	843	100.124	6.31592	0.931414	0.645641
B7Z5Y7	cDNA FLJ53090, moderately similar to RNA-binding motif, single-stranded-interacting protein 2		13.19	3	3	3	0.979724	1.02316	0.989743	1.08893	288	30.8541	9.02686	1.03784	0.806
P69849	Nodal modulator 3	NOMO3	11.05	10	10	14	0.973619	1.03006	0.892309	0.881483	1222	134.049	5.66846	0.885269	0.432031
Q13442	28 kDa heat- and acid-stable phosphoprotein	PDAP1	33.15	6	6	7	1.00452	0.995102	0.873059	0.926995	181	20.6176	8.86572	0.900197	0.498009
P11216	Glycogen phosphorylase, brain form	PYGB	15.9	10	14	19	1.03638	0.959057	1.20989	1.18989	843	96.6345	6.85889	1.20263	0.2236
A0A0A0MSW4	Phosphatidylinositol transfer protein beta isoform	PITPNB	26.2	4	5	9	0.954303	1.05192	0.943428	0.824176	271	31.5609	6.87354	0.881062	0.415155
P50452	Serpin B8	SERPINB8	21.66	6	7	9	1.02195	0.975332	1.02308	1.04662	374	42.7392	5.56689	1.03626	0.815847
B4DSX6	cDNA FLJ57427, highly similar to Glycogenin-1 (EC 2.4.1.186)		17.62	3	3	5	0.959589	1.04594	1.05044	1.05497	193	21.4659	5.5542	1.04981	0.747999
Q9UHB9	Signal recognition particle subunit SRP68	SRP68	17.38	9	9	10	1.00813	0.991006	0.983278	1.01128	627	70.6856	8.55811	0.997707	0.989727
B4DSW9	cDNA FLJ59415, highly similar to Beta-catenin		10.72	6	7	9	1.06301	0.92893	0.913488	0.875953	709	77.4696	6.37939	0.898341	0.488979
B3KSU9	cDNA FLJ37014 fis, clone BRACE2010203, highly similar to Zinc phosphodiesterase ELAC protein 2 (EC 3.1.26.11)		7.85	3	3	5	0.959753	1.04575	0.914331	0.869952	586	65.3324	6.78564	0.889694	0.453564
O75828	Carbonyl reductase [NADPH] 3	CBR3	26.35	3	4	5	1.04669	0.947393	1.05162	1.01498	277	30.8307	6.17627	1.03637	0.815847
Q9NVD7	Alpha-parvin	PARVA	13.98	4	4	4	1.01344	0.98492	0.866517	0.957021	372	42.2174	5.94775	0.912518	0.558285
Q9UBB4	Ataxin-10	ATXN10	11.79	5	5	5	1.00457	0.995043	0.776779	0.781393	475	53.4548	5.24951	0.779236	0.108224
Q9H7E9	UPF0488 protein C8orf33	C8orf33	6.99	1	1	2	0.872234	1.14464	1.05527	0.886073	229	24.9769	9.94971	0.962551	0.808409
B3KUD7	cDNA FLJ39640 fis, clone SMINT2003386, highly similar to DNA REPLICATION LICENSING FACTOR MCM7		12.91	6	6	8	0.994332	1.00662	0.997843	0.96089	612	68.545	7.62061	0.9789	0.891426
A0A0A7E7X3	Endoplasmic reticulum aminopeptidase 1 (Fragment)	ERAP1	10.1	9	9	12	1.01059	0.988163	1.14159	1.06975	941	107.163	6.40479	1.10636	0.507056
P36543	V-type proton ATPase subunit E 1	ATP6V1E1	22.57	5	5	9	0.985822	1.01626	1.2629	1.16557	226	26.1288	8.00146	1.21298	0.203542
A6NNK5	Tumor suppressor p53-binding protein 1	TP53BP1	4.36	5	5	6	0.972749	1.03104	1.06657	1.08918	1927	208.89	4.66553	1.07584	0.629559
P25685	DnaJ homolog subfamily B member 1	DNAJB1	13.82	3	4	7	0.97508	1.02831	0.822588	0.864879	340	38.0204	8.63135	0.842305	0.268702
Q8IYB3	Serine/arginine repetitive matrix protein 1	SRRM1	7.96	4	4	5	0.968651	1.03568	0.815655	0.815796	904	102.274	11.8394	0.813961	0.185646
A0A087X2G1	ATP-dependent RNA helicase DDX1	DDX1	20.49	12	12	13	1.0209	0.976575	0.969216	0.991025	659	73.9284	7.75244	0.981361	0.901811
P04181	Ornithine aminotransferase, mitochondrial	OAT	20.96	8	8	10	1.00785	0.991247	1.03747	0.938313	439	48.5042	7.03467	0.988337	0.938111
E9PPH5	Acidic leucine-rich nuclear phosphoprotein 32 family member E (Fragment)	ANP32E	26.32	3	3	6	1.02828	0.968133	0.995395	0.914881	114	13.1204	4.22119	0.956856	0.777425
P14324	Farnesyl pyrophosphate synthase	FDPS	16.95	6	6	7	1.01793	0.979926	1.31295	1.29637	419	48.2446	6.15088	1.30606	0.0787531
B4DYY5	cDNA FLJ55671, highly similar to Ubiquitin-associated protein 2-like		9.83	8	8	10	0.985779	1.01624	1.01866	1.02239	1078	113.491	6.68311	1.01949	0.901363
P35237	Serpin B6	SERPINB6	25	6	7	11	1.01932	0.978322	1.26643	1.18543	376	42.5941	5.2749	1.22738	0.177952
B9EG90	Topoisomerase (DNA) I	TOP1	8.89	6	6	10	1.00337	0.996394	0.899666	0.947036	765	90.6429	9.30518	0.923461	0.606322
Q9UJU1	Cytovillin 2 (Fragment)	VIL2	29.08	2	9	36	1.0683	0.916712	0.970176	1.02384	141	16.23	9.30518	1.00454	0.9738
Q12788	Transducin beta-like protein 3	TBL3	4.7	3	3	4	0.990266	1.01109	0.923606	0.937799	808	88.9785	6.90283	0.930074	0.640687
P39023	60S ribosomal protein L3	RPL3	27.79	11	11	20	1.0254	0.971479	0.829667	0.884397	403	46.0798	10.1841	0.858372	0.324629
Q04837	Single-stranded DNA-binding protein, mitochondrial	SSBP1	43.92	5	5	10	1.00893	0.990104	1.13386	1.04415	148	17.249	9.59814	1.08953	0.570393
Q9BS26	Endoplasmic reticulum resident protein 44	ERP44	9.11	3	3	4	0.995427	1.00532	0.777437	0.92405	406	46.9414	5.26221	0.850424	0.295912
B4E0N9	Glutamate dehydrogenase		25.51	10	10	11	1.01448	0.983836	1.18192	1.1436	490	54.2245	7.57666	1.16374	0.317311
Q14126	Desmoglein-2	DSG2	11.99	10	10	12	0.987445	1.01351	1.06432	1.05962	1118	122.218	5.23682	1.06146	0.696607
A0AVT1	Ubiquitin-like modifier-activating enzyme 6	UBA6	8.08	7	7	9	1.00529	0.994228	1.14386	0.943642	1052	117.895	6.13818	1.044	0.776761
Q96PK6	RNA-binding protein 14	RBM14	13.3	7	7	9	0.973324	1.0304	0.920018	0.953899	669	69.4489	9.67139	0.935219	0.665558
Q5T6H7	Xaa-Pro aminopeptidase 1	XPNPEP1	14.31	7	7	9	1.00402	0.995663	1.05911	1.17259	552	62.0995	5.73193	1.11602	0.469864
B4DDS7	cDNA FLJ54343, highly similar to Signal recognition particle 54 kDa protein		16.74	6	6	7	0.971439	1.03253	0.965863	0.896259	466	51.5871	8.92432	0.929217	0.635744
B2R761	cDNA, FLJ93299, highly similar to Homo sapiens sterol carrier protein 2 (SCP2), mRNA		16.64	8	8	12	1.04495	0.949359	1.13569	1.1184	547	58.9837	7.04932	1.13026	0.42094
Q59H57	Fusion (Involved in t(12;16) in malignant liposarcoma) isoform a variant (Fragment)		25.33	7	7	12	0.994234	1.00669	0.987513	1.06509	300	31.9743	9.5249	1.02583	0.865781
A0A024RAV5	V-Ki-ras2 Kirsten rat sarcoma viral oncogene homolog, isoform CRA_b	KRAS	18.62	3	3	4	1.01894	0.978777	1.18766	1.00128	188	21.4109	8.11865	1.09572	0.546096
A0A024R5H8	RAB6A, member RAS oncogene family, isoform CRA_b	RAB6A	42.31	6	7	13	0.955065	1.05055	0.9673	1.0212	208	23.5339	5.5415	0.991464	0.953633
A8K492	cDNA FLJ76789, highly similar to Homo sapiens methionine-tRNA synthetase (MARS), mRNA		11.89	7	7	10	0.988033	1.01372	1.04313	1.04192	900	101.08	6.16357	1.04162	0.786455
A6H8X9	Centrosomal protein 170kDa	CEP170	8.42	10	10	11	1.01308	0.985417	0.917203	0.862505	1460	161.34	7.00537	0.890523	0.457927
K7X1S0	SMAC-epsilon	DIABLO	28.17	3	3	3	0.970439	1.03366	1.24783	1.36748	142	16.304	4.75439	1.30498	0.0796153
Q14011	Cold-inducible RNA-binding protein	CIRBP	19.77	3	3	7	0.990722	1.01071	1.02919	1.13874	172	18.6367	9.51025	1.08318	0.59955
A8K5M4	Non-specific serine/threonine protein kinase		14.12	6	6	9	1.00659	0.992763	1.18663	1.20295	524	58.0069	5.84619	1.19518	0.240765
P62942	Peptidyl-prolyl cis-trans isomerase FKBP1A	FKBP1A	25	2	2	4	0.963079	1.04164	1.25983	1.25335	108	11.9431	8.1626	1.25363	0.136114
B4DXC4	cDNA FLJ58636, moderately similar to Atlastin		8.99	5	5	10	1.01598	0.982109	1.15186	1.12657	523	58.7055	5.64307	1.14031	0.388242
J3KMY5	Epididymal secretory protein E1	NPC2	28.38	4	4	6	1.01719	0.980732	1.82736	1.79957	148	16.2193	7.6499	1.81536	8.66688e-05
H0YMZ1	Proteasome subunit alpha type (Fragment)	PSMA4	19.46	4	4	13	1.03117	0.964954	1.06019	0.90581	221	24.5674	6.771	0.984911	0.922565
B7SBB1	Aryl hydrocarbon receptor interacting protein	AIP	17.93	5	5	6	0.972092	1.03161	1.13288	1.11247	329	37.4771	6.53662	1.1206	0.451969
Q5RLJ0	CLE		27.05	7	7	13	0.997996	1.00248	1.06129	0.94855	244	27.9516	6.44287	1.00468	0.9738
A0A024R872	Chromosome 9 open reading frame 88, isoform CRA_a	C9orf88	14.73	10	10	17	1.01176	0.986912	1.20952	1.09	733	82.6309	6.15088	1.15052	0.354423
P24941	Cyclin-dependent kinase 2	CDK2	45.64	9	12	16	0.957439	1.04837	0.88337	0.987043	298	33.908	8.67529	0.932499	0.650605
A0A024R3M0	Signal recognition particle receptor ('docking protein'), isoform CRA_a	SRPR	12.56	4	4	5	0.96703	1.03752	1.03156	0.960706	414	44.4178	8.19189	0.993875	0.969126
Q9BRF8	Serine/threonine-protein phosphatase CPPED1	CPPED1	21.34	5	5	5	1.02285	0.974365	0.957462	0.984434	314	35.5259	6.20166	0.972302	0.855072
O43837	Isocitrate dehydrogenase [NAD] subunit beta, mitochondrial	IDH3B	17.92	5	5	6	0.994884	1.00572	1.33765	1.15917	385	42.1566	8.45557	1.24804	0.14461
O95782	AP-2 complex subunit alpha-1	AP2A1	20.98	12	18	24	0.98904	1.01262	1.06405	1.15779	977	107.478	7.03467	1.11	0.491956
B3KM89	cDNA FLJ10528 fis, clone NT2RP2000943, highly similar to Protein transport protein Sec24D		14.79	10	11	14	1.0283	0.968196	1.04739	0.914166	906	100.183	6.93213	0.982498	0.907002
Q6PK82	AP3D1 protein (Fragment)	AP3D1	7.05	1	4	8	0.894359	1.11973	0.958554	0.988787	865	98.4762	9.12939	0.966858	0.829128
A8KAQ5	cDNA FLJ77404, highly similar to Homo sapiens small nuclear ribonucleoprotein 70kDa polypeptide (RNP antigen) (SNRP70), transcript variant 1, mRNA		21.51	7	7	9	0.991901	1.00938	0.922787	0.990557	437	51.4649	10.0083	0.95606	0.772275
P26572	Alpha-1,3-mannosyl-glycoprotein 2-beta-N-acetylglucosaminyltransferase	MGAT1	7.64	3	3	6	0.999644	0.999286	1.09155	0.996482	445	50.8464	9.15869	1.04458	0.771933
B4DX55	cDNA FLJ58171, moderately similar to Melanoma-associated antigen D2		16.92	5	6	10	0.994755	1.0061	1.05006	0.99076	520	55.4662	5.94775	1.01998	0.896251
Q9UQ35	Serine/arginine repetitive matrix protein 2	SRRM2	4.43	8	8	10	0.965224	1.03934	0.938296	0.885963	2752	299.438	12.0591	0.910054	0.544144
A8K4G7	cDNA FLJ78528, highly similar to Homo sapiens vacuolar protein sorting 4B (yeast) (VPS4B), mRNA		8.33	1	4	6	0.995829	1.00493	0.913602	0.873123	444	49.2424	6.75635	0.893021	0.466709
I3L4J1	Uncharacterized protein (Fragment)	4 SV	10.75	2	5	7	1.00987	0.98888	1.17659	1.06217	428	48.0406	7.53271	1.12008	0.455511
Q9Y3U8	60S ribosomal protein L36	RPL36	36.19	4	5	10	0.973802	1.02985	0.658222	0.727807	105	12.2459	11.5903	0.69175	0.0178904
A8K897	cDNA FLJ78686, highly similar to Homo sapiens nucleoporin 93kDa (NUP93), mRNA		14.29	11	11	13	0.995023	1.00585	0.845875	0.965491	819	93.3236	5.77002	0.905289	0.520877
Q6P2E9	Enhancer of mRNA-decapping protein 4	EDC4	6.85	7	7	7	0.985038	1.01714	0.999874	1.09876	1401	151.567	5.85889	1.04817	0.757531
P30048	Thioredoxin-dependent peroxide reductase, mitochondrial	PRDX3	15.63	4	4	9	1.00982	0.989101	1.03091	1.10972	256	27.6752	7.78174	1.07089	0.651502
P51572	B-cell receptor-associated protein 31	BCAP31	25.2	7	7	10	1.00122	0.998789	1.17903	1.19963	246	27.974	8.44092	1.18933	0.254315
B7ZKK7	EIF2AK2 protein	EIF2AK2	24.36	12	12	20	1.02188	0.975458	0.90218	0.995494	546	61.4723	8.29443	0.950103	0.741481
B5BU32	Thymidine kinase	TK1	33.33	1	7	10	0.982287	1.02022	0.921739	0.982941	234	25.38	8.63135	0.951149	0.7466
Q9H3K6	BolA-like protein 2	BOLA2	18.6	1	1	2	0.951662	1.05466	0.859556	1.00553	86	10.1102	6.52197	0.929607	0.640687
B4E0B9	cDNA FLJ54526, highly similar to 5'-3' exoribonuclease 2 (EC 3.1.11.-)		9.73	8	8	10	1.00213	0.997793	0.842527	0.93608	874	99.8881	8.01611	0.889335	0.449219
P60903	Protein S100-A10	S100A10	17.53	2	2	11	1.00799	0.991176	1.15518	1.20482	97	11.1955	7.37158	1.1805	0.275758
Q4ZG57	Putative uncharacterized protein MCM6 (Fragment)	MCM6	9.17	7	7	9	0.987603	1.01424	0.906927	0.969049	785	88.8903	5.60498	0.937123	0.675574
Q96N83	cDNA FLJ31254 fis, clone KIDNE2005526, highly similar to Homo sapiens podocalyxin-like protein mRNA		9.27	5	5	7	0.995616	1.00518	0.884697	0.939596	518	54.543	5.57959	0.911785	0.553557
Q9NQR4	Omega-amidase NIT2	NIT2	28.26	5	5	5	1.00155	0.99846	1.31936	1.03766	276	30.5886	7.21045	1.1785	0.278225
Q5U071	High-mobility group box 2		29.33	5	6	16	1.02863	0.967785	0.965668	1.09273	208	23.8897	8.1333	1.03105	0.840673
Q13404	Ubiquitin-conjugating enzyme E2 variant 1	UBE2V1	11.56	2	2	9	1.02119	0.976246	1.11093	1.13233	147	16.4843	7.92822	1.12307	0.444942
Q9NUM4	Transmembrane protein 106B	TMEM106B	8.76	2	2	3	0.985078	1.0171	1.0989	0.833361	274	31.1076	6.99072	0.965083	0.818763
O15269	Serine palmitoyltransferase 1	SPTLC1	4.65	2	2	3	0.984732	1.01749	0.826965	0.652988	473	52.7105	6.01123	0.739155	0.0517446
Q9NVI7	ATPase family AAA domain-containing protein 3A	ATAD3A	24.45	12	12	14	0.985093	1.01708	1.00104	0.958696	634	71.3247	8.98291	0.978804	0.891426
B4DH19	cDNA FLJ54615, highly similar to Vesicle-fusing ATPase (EC 3.6.4.6)		10.77	7	8	12	1.01565	0.982508	1.07007	1.05656	650	72.2129	6.37939	1.06429	0.682908
F8VVM2	Phosphate carrier protein, mitochondrial	SLC25A3	25	8	8	16	1.03491	0.960715	1.05986	1.00292	324	36.1376	9.26123	1.03365	0.825742
P42677	40S ribosomal protein S27	RPS27	39.29	2	4	10	1.00641	0.992966	1.12045	1.04947	84	9.45484	9.45166	1.0853	0.591132
Q9HDC9	Adipocyte plasma membrane-associated protein	APMAP	15.38	5	5	8	1.01125	0.987486	1.22791	1.14834	416	46.4509	6.16357	1.18888	0.254315
A0A024R326	Ribosomal protein L29, isoform CRA_a	RPL29	14.65	2	2	6	0.984268	1.01782	0.782985	0.899331	157	17.5419	11.6636	0.840281	0.262138
B0AZS5	cDNA, FLJ79515, highly similar to Kinesin-like protein KIF2		5.76	3	3	3	0.993618	1.00744	1.24	1.06083	660	74.9821	6.40479	1.14981	0.357406
P63096	Guanine nucleotide-binding protein G(i) subunit alpha-1	GNAI1	11.3	1	4	9	0.894885	1.11914	0.833356	0.908379	354	40.3352	5.97314	0.864803	0.350958
P02647	Apolipoprotein A-I	APOA1	10.86	2	2	9	1.00361	0.996132	0.683795	0.793496	267	30.7589	5.75732	0.738741	0.0517446
B4E1E2	cDNA FLJ61530, highly similar to Hepatocyte growth factor-regulated tyrosine kinase substrate		9.68	7	7	8	0.995258	1.00558	1.06413	1.08192	661	74.8076	7.98682	1.07257	0.642675
D3DPS3	Arginine/proline rich coiled-coil 1, isoform CRA_b	RPRC1	9.52	6	6	6	0.946487	1.0583	1.18807	1.06371	840	92.636	10.1108	1.1232	0.444942
Q71UM5	40S ribosomal protein S27-like	RPS27L	38.1	1	3	9	1.045	0.94922	1.12556	1.08763	84	9.47087	9.45166	1.1098	0.491956
P48047	ATP synthase subunit O, mitochondrial	ATP5O	35.68	6	6	10	0.989493	1.01206	1.15002	1.08934	213	23.2627	9.96436	1.11881	0.459071
B4E2S2	cDNA FLJ61556, highly similar to Poly (ADP-ribose) polymerase 4 (EC 2.4.2.30)		2.89	2	2	3	0.963487	1.04153	0.999763	0.888488	1005	112.72	5.5542	0.941765	0.700769
P15153	Ras-related C3 botulinum toxin substrate 2	RAC2	22.92	2	5	8	1.01239	0.985853	1.30064	1.2369	192	21.4151	7.60596	1.26989	0.11551
Q5QPL9	RNA-binding protein Raly (Fragment)	RALY	29.54	7	7	9	0.981904	1.02061	0.929212	0.944571	237	24.6503	10.4917	0.935717	0.670561
Q92538	Golgi-specific brefeldin A-resistance guanine nucleotide exchange factor 1	GBF1	4.25	5	5	6	1.0056	0.993872	1.04914	1.02316	1859	206.315	5.73193	1.03642	0.815847
B7Z7P0	Ubiquitin conjugation factor E4 A	UBE4A	2.6	1	1	1	0.989086	1.01256	0.777414	1.04259	538	61.9626	5.68115	0.90925	0.53946
Q53T76	Glycerol-3-phosphate dehydrogenase (Fragment)	GPD2	13.28	7	7	8	1.01067	0.98813	1.12836	1.07812	693	77.2036	6.84424	1.1039	0.514717
A8K651	cDNA FLJ75700, highly similar to Homo sapiens complement component 1, q subcomponent binding protein (C1QBP), nuclear gene encoding mitochondrial protein, mRNA		12.06	3	3	7	1.00019	1	1.00473	1.02337	282	31.3606	4.84326	1.01396	0.927056
A0A087WTV2	Proteasome activator complex subunit 3	PSME3	25.29	4	4	7	1.01574	0.982405	0.909605	1.03741	170	19.8636	5.69385	0.97441	0.865457
B2RA56	Nicalin		13.04	5	5	7	0.964391	1.0405	1.04007	1.01297	552	61.72	7.48877	1.02401	0.875898
A0A0A0MS41	Sideroflexin-3	SFXN3	7.17	2	2	3	0.936863	1.07165	1.55245	1.41864	321	35.4805	9.1001	1.47925	0.009963
B4DNN4	Ribonucleoside-diphosphate reductase		13.52	9	9	13	1.01757	0.980344	0.848964	0.851785	762	86.3966	6.65381	0.851264	0.29942
Q9BXP5	Serrate RNA effector molecule homolog	SRRT	11.19	8	9	9	1.00048	0.999666	0.944731	0.894106	876	100.604	5.96045	0.91935	0.586949
H0YNE9	Ras-related protein Rab-8B (Fragment)	RAB8B	27.13	1	5	10	1.00328	0.994368	0.984855	1.02646	188	21.8541	8.48486	1.00684	0.963363
Q03135	Caveolin-1	CAV1	39.33	6	6	15	1.01222	0.986387	1.02774	1.05194	178	20.4585	6.02393	1.04057	0.791323
Q05DA4	P4HA2 protein	P4HA2	21.43	9	9	11	0.985086	1.01709	1.05655	1.11706	504	57.3419	5.63037	1.08562	0.586949
Q96P70	Importin-9	IPO9	8.07	5	5	8	1.02693	0.969739	1.10789	1.01687	1041	115.889	4.80518	1.06415	0.682908
P49419	Alpha-aminoadipic semialdehyde dehydrogenase	ALDH7A1	29.87	12	12	13	0.991434	1.00991	1.08197	1.10965	539	58.4501	7.98682	1.09507	0.550101
A8K3Z5	Nucleoporin NUP53		9.82	2	2	2	0.974622	1.02888	0.770191	0.917241	326	34.7925	9.36377	0.842239	0.268702
Q15942	Zyxin	ZYX	23.95	9	9	13	0.995109	1.00575	0.909135	0.983572	572	61.2382	6.66846	0.945947	0.72107
B7Z4K8	cDNA FLJ52869, highly similar to Homo sapiens basic leucine zipper and W2 domains 2 (BZW2), mRNA		13.49	3	5	6	0.975454	1.02799	0.644647	0.810792	393	45.2795	6.66846	0.72647	0.0394561
Q9NZN3	EH domain-containing protein 3	EHD3	11.21	2	7	15	1.00162	0.998382	1.47749	1.39742	535	60.8487	6.56592	1.43745	0.0169676
P10301	Ras-related protein R-Ras	RRAS	17.89	1	3	4	0.995592	1.0052	0.827835	0.981311	218	23.4659	6.93213	0.904213	0.516271
P05114	Non-histone chromosomal protein HMG-14	HMGN1	41	4	4	7	1.02049	0.97704	0.744447	0.802776	100	10.6526	9.59814	0.77457	0.101143
Q9NTK5	Obg-like ATPase 1	OLA1	19.19	7	7	10	1.01654	0.981416	1.20077	1.17164	396	44.7153	7.81104	1.18742	0.258963
R9S252	p16-ACT fusion protein	p16ink4a	27.08	1	2	3	1.03431	0.961395	0.625396	0.824653	144	15.3264	8.22119	0.726583	0.0403112
B2R8G6	cDNA, FLJ93891, Homo sapiens FK506 binding protein 8, 38kDa (FKBP8), mRNA		13.2	4	4	6	0.947869	1.05903	1.07923	1.09294	356	38.4711	7.69385	1.08235	0.603785
A0A0A0MTR7	E3 ubiquitin-protein ligase RNF213	RNF213	2.86	12	12	13	0.999379	1.00092	0.81058	0.804446	5207	591.031	6.48096	0.807393	0.167859
A0A024RB27	HCG24991, isoform CRA_a	hCG_24991	12.32	1	2	4	0.992135	1.00898	1.17979	1.08446	203	22.7306	8.79248	1.13149	0.417586
Q59GP4	IlvB (Bacterial acetolactate synthase)-like isoform 1 variant (Fragment)		12.41	3	3	4	0.9699	1.03424	1.06412	1.13244	427	45.616	8.90967	1.09601	0.546096
A8K769	cDNA FLJ77721, highly similar to Homo sapiens secretory carrier membrane protein 2 (SCAMP2), mRNA		10.03	2	2	2	1.01752	0.962111	2.00154	1.16527	329	36.5914	6.1001	1.59969	0.00196858
P10606	Cytochrome c oxidase subunit 5B, mitochondrial	COX5B	30.23	5	5	8	0.980935	1.02176	0.959902	0.999647	129	13.6869	8.80713	0.978457	0.886233
B3KY03	Condensin complex subunit 1		7.42	9	9	10	0.999507	1.00063	0.868242	0.861703	1362	152.763	6.52197	0.864915	0.350958
P62753	40S ribosomal protein S6	RPS6	28.11	10	10	19	0.990525	1.01094	0.889885	0.92044	249	28.663	10.8433	0.904501	0.520877
Q9H3Q1	Cdc42 effector protein 4	CDC42EP4	5.34	1	1	1	0.868493	1.149	1.22366	0.713974	356	37.9566	5.18604	0.960419	0.7929
B3KTJ9	cDNA FLJ38393 fis, clone FEBRA2007212		11.05	8	8	12	0.96016	1.04485	0.860706	0.900073	923	102.866	5.22412	0.878187	0.402709
J3KQ96	Treacle protein (Fragment)	TCOF1	5.45	7	7	9	0.962499	1.04264	1.15069	1.13491	1414	144.04	8.29443	1.13987	0.388242
Q5H9P4	Putative uncharacterized protein DKFZp686M19106 (Fragment)	DKFZp686M19106	4.55	3	3	5	0.97558	1.02784	0.86237	1.00259	924	99.7616	6.31592	0.930889	0.645641
P51116	Fragile X mental retardation syndrome-related protein 2	FXR2	9.96	5	6	10	0.967447	1.03704	1.03883	0.961144	673	74.178	6.22705	0.997744	0.989727
Q9NR45	Sialic acid synthase	NANS	31.75	9	9	15	0.988871	1.01281	1.16587	1.11956	359	40.2815	6.7417	1.14175	0.381927
Q96I99	Succinyl-CoA ligase [GDP-forming] subunit beta, mitochondrial	SUCLG2	8.33	3	3	3	1.03359	0.962214	1.22766	1.22648	432	46.4814	6.39209	1.22965	0.172829
O95340	Bifunctional 3'-phosphoadenosine 5'-phosphosulfate synthase 2	PAPSS2	16.78	7	8	13	0.995057	1.00581	1.03919	1.07095	614	69.4566	8.03076	1.05461	0.724418
C9JZR2	Catenin delta-1	CTNND1	5.76	5	5	9	1.01191	0.986739	0.933285	0.985956	938	104.784	6.87354	0.960268	0.7929
Q07960	Rho GTPase-activating protein 1	ARHGAP1	18.22	6	6	10	0.992823	1.00832	0.950566	0.899917	439	50.4042	6.29053	0.924714	0.616083
A0A024R7W5	YTH domain family, member 3, isoform CRA_a	YTHDF3	10.49	3	4	4	0.968685	1.03564	1.00492	0.98884	534	58.2752	9.23193	0.994728	0.974282
S4R3Q6	Vacuolar protein sorting-associated protein 26A	VPS26A	19.03	3	3	4	0.99533	1.00328	0.900199	0.876017	226	26.1805	6.23975	0.888724	0.449219
P68402	Platelet-activating factor acetylhydrolase IB subunit beta	PAFAH1B2	12.23	2	2	3	1.1186	0.866042	1.13005	1.07184	229	25.5531	5.92236	1.10947	0.495703
A0A087WTA8	Collagen alpha-2(I) chain	COL1A2	8.58	9	9	9	0.948257	1.05876	1.06269	1.03499	1364	129.072	9.01221	1.04518	0.771933
B3KM48	cDNA FLJ10286 fis, clone HEMBB1001384, highly similar to COP9 signalosome complex subunit 4		13.55	5	5	7	1.02243	0.974839	1.08328	1.06223	406	46.2257	5.8335	1.07422	0.638286
E7ETK0	40S ribosomal protein S24	RPS24	31.3	5	5	12	1.01066	0.988151	0.837962	0.872038	131	15.1873	10.8872	0.855506	0.317311
B2R858	cDNA, FLJ93750, Homo sapiens DEAD (Asp-Glu-Ala-Asp) box polypeptide 6 (DDX6), mRNA		21.82	8	9	11	0.998533	1.00188	0.855509	0.82811	472	53.1827	8.66064	0.841638	0.268702
P62266	40S ribosomal protein S23	RPS23	34.27	6	6	17	1.01949	0.978167	0.873994	0.974303	143	15.7977	10.4917	0.925233	0.616083
B4DRA5	cDNA FLJ61346, highly similar to Protein transport protein Sec23B		6.74	2	4	6	1.0004	0.995222	1.01347	1.1219	742	83.7562	7.09326	1.07003	0.655939
O14907	Tax1-binding protein 3	TAX1BP3	20.16	2	2	2	1.04009	0.954816	1.08537	1.49192	124	13.7261	8.48486	1.29194	0.0916038
B3KMV8	cDNA FLJ12766 fis, clone NT2RP2001520, highly similar to Calcium-binding mitochondrial carrier protein Aralar1		7.96	2	4	5	0.983901	1.01843	1.22384	1.30549	678	74.7308	8.38232	1.26319	0.124169
Q12765	Secernin-1	SCRN1	16.43	5	5	9	0.987042	1.01488	1.20626	1.23087	414	46.3525	4.75439	1.21739	0.195941
P61224	Ras-related protein Rap-1b	RAP1B	34.24	2	6	15	1.00704	0.992254	1.19228	1.15584	184	20.8116	5.78271	1.17447	0.290818
P62834	Ras-related protein Rap-1A	RAP1A	30.43	1	5	10	1.00219	0.997199	1.23886	1.23761	184	20.9737	6.66846	1.23862	0.158193
B2RA70	cDNA, FLJ94729, highly similar to Homo sapiens v-yes-1 Yamaguchi sarcoma viral oncogene homolog 1(YES1), mRNA		8.66	4	5	9	0.984945	1.01725	1.0934	1.04903	543	60.7925	6.7417	1.07004	0.655939
Q13185	Chromobox protein homolog 3	CBX3	25.68	4	4	8	1.03625	0.959194	0.945851	0.989765	183	20.7984	5.32568	0.970018	0.84469
Q3SYF1	Sorting nexin 12	SNX12	15.43	2	2	3	0.993093	1.00803	0.861348	0.991339	162	18.8727	8.44092	0.925824	0.620981
P28072	Proteasome subunit beta type-6	PSMB6	26.78	6	6	8	1.00902	0.990016	1.06341	1.0871	239	25.3414	4.91943	1.07577	0.629559
Q04695	Keratin, type I cytoskeletal 17	KRT17	9.72	3	4	6	0.99924	1.00108	0.786024	0.886909	432	48.076	5.021	0.836334	0.2493
Q9Y2W1	Thyroid hormone receptor-associated protein 3	THRAP3	10.47	8	8	9	1.00446	0.995166	0.871737	0.949927	955	108.601	10.1548	0.911	0.548843
A0A024RBR1	Restin (Reed-Steinberg cell-expressed intermediate filament-associated protein), isoform CRA_b	RSN	5.47	6	6	8	0.933978	1.07491	1.05835	0.943744	1427	160.891	5.38916	0.996618	0.984583
B4DUG4	cDNA FLJ51308		26.55	3	3	4	1.01741	0.980474	1.01906	1.07836	113	12.5003	8.17725	1.04983	0.747999
B3KN82	cDNA FLJ13913 fis, clone Y79AA1000231, highly similar to Nucleolar protein NOP5		11.59	4	4	5	0.983203	1.01922	0.947381	0.981301	466	52.2557	9.01221	0.963174	0.808409
A0A087X270	Replication factor C subunit 3 (Fragment)	RFC3	13.59	1	1	2	1.00808	0.990379	0.875313	0.878747	103	11.941	5.92236	0.877708	0.402709
A0A0C4DGG1	Protein kinase C and casein kinase substrate in neurons protein 3 (Fragment)	PACSIN3	11.36	3	3	3	0.982938	1.01952	1.00766	0.925314	405	46.4658	6.17627	0.9653	0.818763
Q16186	Proteasomal ubiquitin receptor ADRM1	ADRM1	15.23	5	5	7	1.06745	0.923907	0.966075	0.914995	407	42.1268	5.07178	0.944618	0.715984
B2R6A3	cDNA, FLJ92860, highly similar to Homo sapiens solute carrier family 9 (sodium/hydrogen exchanger), member 3 regulator 1 (SLC9A3R1), mRNA		13.97	3	3	6	0.91285	1.09751	1.349	1.2913	358	38.8746	5.77002	1.31335	0.0729462
O75844	CAAX prenyl protease 1 homolog	ZMPSTE24	11.79	5	5	6	0.993391	1.00763	0.946786	1.1097	475	54.7775	7.48877	1.02772	0.855706
Q68E01	Integrator complex subunit 3	INTS3	2.68	1	1	1	0.780867	1.24813	0.684504	1.29333	1043	117.994	5.79541	0.974785	0.870651
B2RDK6	cDNA, FLJ96656, highly similar to Homo sapiens SPFH domain family, member 1 (SPFH1), mRNA		15.61	2	5	9	0.990907	1.0105	0.835002	0.935166	346	38.8873	7.86963	0.88446	0.427783
Q9NTJ3	Structural maintenance of chromosomes protein 4	SMC4	9.63	11	11	12	1.00704	0.992248	0.903952	0.874254	1288	147.091	6.78564	0.88942	0.449219
P67870	Casein kinase II subunit beta	CSNK2B	23.72	4	4	7	1.01224	0.986366	0.890513	0.961728	215	24.926	5.5542	0.926765	0.625891
P61923	Coatomer subunit zeta-1	COPZ1	24.86	4	4	6	0.97193	1.03179	0.854459	1.02142	177	20.1855	4.80518	0.936196	0.670561
B5BU25	U2 small nuclear RNA auxiliary factor 2 isoform b	U2AF2	16.14	6	6	11	1.00543	0.994077	0.937429	0.969353	471	53.103	9.08545	0.953628	0.761989
P67775	Serine/threonine-protein phosphatase 2A catalytic subunit alpha isoform	PPP2CA	22.65	1	5	7	1.01318	0.985299	1.10152	1.19075	309	35.5714	5.5415	1.147	0.366463
C9JW69	Regulator of chromosome condensation (Fragment)	RCC1	22.04	6	6	7	1.01804	0.979807	0.899544	0.956642	372	39.5589	8.36768	0.929093	0.635744
J3QLE5	Small nuclear ribonucleoprotein-associated protein N (Fragment)	SNRPN	21.89	4	4	7	1.06115	0.931038	1.01965	0.937113	169	17.5353	9.99365	0.982222	0.907002
B4DHY8	Elongation factor Ts, mitochondrial	TSFM	15.09	3	3	3	0.975969	1.0274	1.10908	0.827208	285	31.0047	5.65576	0.966512	0.829128
Q969G5	Protein kinase C delta-binding protein	PRKCDBP	13.03	3	3	4	0.9845	1.01763	0.647626	0.696353	261	27.6845	6.43018	0.671274	0.0102856
H0YIB4	Serine/arginine-rich-splicing factor 9 (Fragment)	SRSF9	50.91	6	6	8	0.978455	1.02451	0.972653	0.958733	110	12.8294	5.37646	0.964264	0.813585
Q9H444	Charged multivesicular body protein 4b	CHMP4B	18.3	4	4	5	1.02177	0.97559	0.874563	0.984551	224	24.9346	4.81787	0.930787	0.645641
O95865	N(G),N(G)-dimethylarginine dimethylaminohydrolase 2	DDAH2	26.32	5	5	5	0.982845	1.01962	0.884081	0.931107	285	29.6255	6.01123	0.906475	0.5255
Q9UI10	Translation initiation factor eIF-2B subunit delta	EIF2B4	8.6	1	3	4	0.998763	1.00162	0.662583	1.26971	523	57.5213	9.37842	0.965962	0.823945
P61221	ATP-binding cassette sub-family E member 1	ABCE1	14.86	8	8	12	1.00963	0.989296	1.00297	0.959317	599	67.271	8.33838	0.981669	0.907002
B7Z4M5	cDNA FLJ56114, highly similar to Rap1 GTPase-GDP dissociation stimulator 1		16.11	5	5	6	1.00743	0.991752	0.86958	0.897688	478	52.3936	5.61768	0.883997	0.427783
Q5RKV6	Exosome complex component MTR3	EXOSC6	18.01	4	4	7	0.980505	1.02227	0.923562	0.86599	272	28.2177	6.27783	0.893535	0.471128
P25788	Proteasome subunit alpha type-3	PSMA3	16.86	6	6	11	1.00403	0.995655	1.07464	1.04206	255	28.4151	5.32568	1.05852	0.705817
A0A087X142	Septin-8	43351	9.62	2	4	11	0.996662	1.00356	1.02853	1.08602	426	49.3251	6.20166	1.05716	0.715087
H7BYV1	Interferon-induced transmembrane protein 2 (Fragment)	IFITM2	21.62	1	1	3	0.991152	1.01023	0.390806	0.543027	74	8.19137	9.5542	0.466595	9.72584e-07
F5H669	Cleavage and polyadenylation-specificity factor subunit 7 (Fragment)	CPSF7	17.11	6	6	9	1.04713	0.946894	0.905957	0.889448	374	41.2407	7.02002	0.900392	0.498009
P61006	Ras-related protein Rab-8A	RAB8A	24.64	1	5	9	0.981849	1.02075	0.969034	0.991047	207	23.6532	9.0708	0.978767	0.891426
H0YJ34	Fermitin family homolog 2 (Fragment)	FERMT2	24.06	13	13	17	1.0358	0.959717	0.892288	0.925486	640	73.3064	6.97607	0.91093	0.548843
Q9NRF8	CTP synthase 2	CTPS2	10.75	3	5	6	0.989206	1.01243	1.05623	1.00307	586	65.6358	6.90283	1.02881	0.850684
O43684	Mitotic checkpoint protein BUB3	BUB3	17.07	5	5	7	1.0334	0.962431	0.838493	0.851168	328	37.1312	6.84424	0.846596	0.28553
P07942	Laminin subunit beta-1	LAMB1	3.81	6	6	7	0.988276	1.01348	0.90109	0.851424	1786	197.909	4.94482	0.875488	0.390447
F8WJN3	Cleavage and polyadenylation-specificity factor subunit 6	CPSF6	7.74	3	3	4	0.973707	1.0294	0.944297	0.985145	478	52.2378	6.43018	0.963226	0.808409
B7Z899	cDNA FLJ55506, highly similar to Puromycin-sensitive aminopeptidase (EC3.4.11.-)		22.4	17	17	24	1.01437	0.983954	1.05416	1.02522	915	102.866	5.65576	1.04056	0.791323
B1AHB1	DNA replication licensing factor MCM5	MCM5	12.59	6	6	9	0.965911	1.03878	1.06193	1.09433	691	77.5437	8.60205	1.07561	0.629559
Q27J81	Inverted formin-2	INF2	3.6	3	3	3	0.908683	1.10353	1.00364	0.893865	1249	135.54	5.37646	0.942995	0.705833
A0A087WXS7	ATPase ASNA1	ASNA1	13.9	4	4	7	0.986931	1.015	1.16404	1.08867	331	37.0947	5.13525	1.12527	0.437991
Q9UPE4	Mitochondrial import inner membrane translocase subunit TIM44	hTIM44	12.05	4	4	4	1.01235	0.986249	1.04395	1.06214	415	47.3365	7.38623	1.05379	0.729105
A8K2I7	cDNA FLJ76072, highly similar to Homo sapiens GIPC PDZ domain containing family, member 1 (GIPC1), transcript variant 1, mRNA		34.53	8	8	10	0.958309	1.04733	0.9677	0.958025	333	36.0167	6.27783	0.960158	0.7929
Q15185	Prostaglandin E synthase 3	PTGES3	18.75	2	2	6	1.02055	0.976596	0.925548	0.985404	160	18.6854	4.53857	0.956839	0.777425
P31689	DnaJ homolog subfamily A member 1	DNAJA1	19.14	6	6	7	1.01072	0.98809	0.891308	0.954562	397	44.8395	7.07861	0.923485	0.606322
D3DUL8	KIAA1609 protein, isoform CRA_a	KIAA1609	17.54	5	5	5	0.989272	1.01235	1.06163	1.03231	456	51.0002	6.32861	1.04612	0.767119
Q5HY57	Emerin	EMD	21.46	4	4	5	1.01924	0.97845	1.07258	1.20816	219	24.9229	5.021	1.14169	0.381927
O43747	AP-1 complex subunit gamma-1	AP1G1	7.79	6	6	10	1.02018	0.977335	1.03872	1.01898	822	91.2931	6.80029	1.03013	0.845673
Q14344	Guanine nucleotide-binding protein subunit alpha-13	GNA13	10.88	3	4	7	1.023	0.97419	1.06995	1.08106	377	44.0217	8.00146	1.07701	0.625221
O75962	Triple functional domain protein	TRIO	2.32	6	6	6	1.00313	0.996632	0.946236	0.850234	3097	346.683	6.3667	0.898341	0.488979
Q9NX40	OCIA domain-containing protein 1	OCIAD1	14.69	3	3	4	1.02771	0.968868	0.827844	0.815071	245	27.6088	7.48877	0.822868	0.210261
B4E2V5	cDNA FLJ52062, highly similar to Erythrocyte band 7 integral membrane protein		27	5	5	8	1.00286	0.996895	1.1262	0.964401	237	25.9478	7.38623	1.04543	0.771933
P53992	Protein transport protein Sec24C	SEC24C	18.1	13	14	15	1.02233	0.974905	1.02216	1.05702	1094	118.249	7.06396	1.04103	0.791323
B3KRM8	Translin, isoform CRA_b	TSN	19.89	3	3	5	1.00173	0.998254	0.814888	0.909902	181	20.938	8.00146	0.8624	0.339539
P01024	Complement C3	C3	4.03	6	6	10	0.980396	1.0224	0.902161	0.985038	1663	187.03	6.40479	0.942284	0.700769
A0A087X020	Ribosome maturation protein SBDS	SBDS	25.6	6	6	9	0.992323	1.0089	0.884977	0.972688	250	28.8463	8.74854	0.928264	0.630812
B4DMM2	cDNA FLJ52566, highly similar to Polymerase delta-interacting protein 3		9.14	1	1	1	0.95274	1.05368	0.981984	0.888368	186	20.2114	8.27979	0.932182	0.650605
A0A024R3E4	Yes-associated protein 1, 65kDa, isoform CRA_b	YAP1	7.93	3	3	3	1.03742	0.957876	1.01923	1.0667	454	48.7248	5.10986	1.04542	0.771933
E7EU96	Casein kinase II subunit alpha	CSNK2A1	19.22	5	6	10	1.01341	0.985042	1.22233	1.04184	385	45.2819	7.94287	1.13297	0.410934
A0A087WZZ5	Splicing factor 3B subunit 2	SF3B2	9.18	8	8	14	1.01394	0.98444	0.925824	1.07251	871	97.5247	5.66846	0.999975	1
Q8IVM0	Coiled-coil domain-containing protein 50	CCDC50	19.28	5	5	5	1.01569	0.982471	1.04669	0.993539	306	35.8	6.65381	1.02106	0.891148
B7Z6F7	cDNA FLJ61705, highly similar to Symplekin		3.38	3	3	3	0.976187	1.02716	1.02955	1.06562	1274	141.043	6.12549	1.04584	0.767119
Q9UBQ7	Glyoxylate reductase/hydroxypyruvate reductase	GRHPR	17.99	4	4	4	1.01262	0.984608	1.09195	1.13763	328	35.6457	7.38623	1.11634	0.469864
P41227	N-alpha-acetyltransferase 10	NAA10	25.11	5	5	7	1.02047	0.977053	0.956817	1.05303	235	26.4419	5.64307	1.00617	0.968578
P38606	V-type proton ATPase catalytic subunit A	ATP6V1A	17.99	9	9	12	0.981704	1.02089	1.13537	1.16777	617	68.2605	5.51611	1.15008	0.357406
O43823	A-kinase anchor protein 8	AKAP8	4.77	2	2	2	0.962389	1.04197	0.78911	0.770956	692	76.0611	5.14795	0.778338	0.106421
O75821	Eukaryotic translation initiation factor 3 subunit G	EIF3G	27.81	8	8	10	1.00466	0.994942	0.954013	0.946321	320	35.5889	6.12549	0.950356	0.741481
A0A090N8P3	FK506 binding protein 9, 63 kDa	FKBP9	15.44	8	8	10	0.977465	1.0257	0.84248	0.908741	570	63.0165	5.08447	0.874227	0.386402
A0A024R972	Laminin, gamma 1 (Formerly LAMB2), isoform CRA_a	LAMC1	5.66	8	8	10	0.967851	1.03645	0.745614	0.786827	1573	173.9	5.04639	0.764576	0.084913
Q92896	Golgi apparatus protein 1	GLG1	5.43	6	6	7	0.960584	1.04481	1.04275	1.03636	1179	134.464	6.90283	1.03676	0.810918
B2R5I8	cDNA, FLJ92490, highly similar to Homo sapiens RAB32, member RAS oncogene family (RAB32), mRNA		13.78	2	2	2	0.968599	1.03566	0.867291	0.838471	225	24.9407	6.68311	0.85107	0.29942
Q9UHV9	Prefoldin subunit 2	PFDN2	33.77	5	5	6	1.01468	0.982934	0.956974	0.981863	154	16.6376	6.58057	0.970575	0.84988
P62269	40S ribosomal protein S18	RPS18	51.97	11	11	19	1.00247	0.997427	0.983546	0.89261	152	17.7079	10.9897	0.938128	0.680596
Q9UKD2	mRNA turnover protein 4 homolog	MRTO4	24.27	6	6	7	1.01514	0.983092	0.831614	0.856356	239	27.5429	8.29443	0.844733	0.278727
O60701	UDP-glucose 6-dehydrogenase	UGDH	10.53	5	5	9	0.990233	1.01127	0.862877	0.89727	494	54.9893	7.12256	0.879414	0.406837
Q04760	Lactoylglutathione lyase	GLO1	34.24	5	5	13	1.014	0.984379	1.11796	1.1012	184	20.7642	5.31299	1.11048	0.491956
X6RGJ2	Heterochromatin protein 1-binding protein 3 (Fragment)	HP1BP3	27.52	8	8	13	1.00173	0.99826	0.968059	0.958185	327	36.4923	9.33447	0.963127	0.808409
P84090	Enhancer of rudimentary homolog	ERH	40.38	4	4	11	1.00523	0.994304	0.986188	1.00976	104	12.251	5.92236	0.99821	0.989727
G8JLD5	Dynamin-1-like protein	DNM1L	13.76	9	9	11	1.0126	0.98596	1.04223	1.03589	712	79.572	7.07861	1.03981	0.796203
B1AKZ5	Astrocytic phosphoprotein PEA-15	PEA15	19.44	2	2	5	1.01636	0.981703	1.42539	1.42313	108	12.5226	5.17334	1.42564	0.0194491
P18031	Tyrosine-protein phosphatase non-receptor type 1	PTPN1	17.01	6	6	7	0.955854	1.05016	1.04607	1.0128	435	49.9348	6.26514	1.02635	0.865781
D3DUZ3	Interferon, gamma-inducible protein 16, isoform CRA_a	IFI16	23.47	16	16	17	1.02752	0.969077	0.879314	0.876717	733	82.3707	9.31982	0.87951	0.410986
B0AZQ4	cDNA, FLJ79494, highly similar to Structural maintenance of chromosome 3		9.53	8	8	9	1.02915	0.967237	1.01287	0.904407	1217	141.442	7.18115	0.960372	0.7929
P01023	Alpha-2-macroglobulin	A2M	3.53	3	5	17	0.914022	1.09749	0.714387	0.767022	1474	163.188	6.45557	0.736466	0.0486765
O14579	Coatomer subunit epsilon	COPE	26.62	8	8	10	0.991539	1.00979	1.04004	0.910931	308	34.4603	5.12256	0.974837	0.870651
O75964	ATP synthase subunit g, mitochondrial	ATP5L	19.42	2	2	5	0.967286	1.03723	0.954325	0.922602	103	11.4212	9.64209	0.93635	0.670561
Q13564	NEDD8-activating enzyme E1 regulatory subunit	NAE1	11.99	5	5	5	0.957787	1.04797	0.995572	1.01059	534	60.2086	5.40186	1.0002	1
B3KRM2	Serine/threonine-protein phosphatase		22.65	1	5	7	0.954039	1.05221	0.766163	1.03737	309	35.5363	5.42725	0.898954	0.493486
P00492	Hypoxanthine-guanine phosphoribosyltransferase	HPRT1	22.94	4	4	7	1.00032	0.99985	0.993722	1.13356	218	24.5636	6.68311	1.06355	0.682908
A0A0A1HAV6	H.sapiens ras-related Hrab3B protein		19.18	3	4	6	0.993176	1.00777	0.805143	0.974144	219	24.7441	5.10986	0.889223	0.449219
P46109	Crk-like protein	CRKL	22.77	5	5	6	0.977332	1.02571	0.955734	0.988299	303	33.7559	6.7417	0.97054	0.84988
H3BPZ1	Very-long-chain (3R)-3-hydroxyacyl-[acyl-carrier protein] dehydratase 3	PTPLAD1	9.5	3	3	6	0.979185	1.02347	1.16134	0.991611	337	40.0429	8.96826	1.07505	0.633914
Q92974	Rho guanine nucleotide exchange factor 2	ARHGEF2	3.25	3	3	3	1.02648	0.970262	1.20007	0.936929	986	111.473	7.26904	1.07025	0.655939
Q9H9B4	Sideroflexin-1	SFXN1	17.39	5	5	8	0.998656	1.00167	1.27511	1.14277	322	35.5963	9.0708	1.20874	0.211382
Q9H014	Cyclin D1 (Fragment)	cyclin D1	12	1	1	2	0.987188	1.01375	0.959069	0.895555	125	13.9769	4.65283	0.926875	0.625891
B7Z5N7	Sec1 family domain-containing protein 1	SCFD1	10.72	4	4	5	1.00907	0.989956	1.06025	1.02508	457	51.5114	6.96143	1.04317	0.781602
P08579	U2 small nuclear ribonucleoprotein B''	SNRPB2	11.56	1	3	6	1.03398	0.961184	0.694221	0.771658	225	25.4701	9.71533	0.734714	0.0476857
Q13126	S-methyl-5'-thioadenosine phosphorylase	MTAP	15.9	3	3	4	0.993435	1.00761	1.03468	1.01905	283	31.2158	7.18115	1.02633	0.865781
Q12904	Aminoacyl tRNA synthase complex-interacting multifunctional protein 1	AIMP1	26.28	6	6	11	1.03328	0.962562	1.1338	1.15548	312	34.3311	8.42627	1.14702	0.366463
B2R514	cDNA, FLJ92300, Homo sapiens COP9 subunit 6 (MOV34 homolog, 34 kD) (COPS6), mRNA		14.48	4	4	5	1.00854	0.990551	1.02814	1.06093	297	33.554	5.99854	1.04501	0.771933
O75475	PC4 and SFRS1-interacting protein	PSIP1	15.85	6	7	10	1.01794	0.979913	1.06078	0.932692	530	60.0667	9.12939	0.997808	0.989727
P50552	Vasodilator-stimulated phosphoprotein	VASP	19.47	6	6	7	0.989468	1.01213	0.857063	0.83442	380	39.8051	8.93896	0.845065	0.278727
Q14108	Lysosome membrane protein 2	SCARB2	12.34	5	5	12	0.997296	1.00326	1.09115	1.03077	478	54.2555	5.13525	1.06067	0.696607
Q5D1D5	Guanylate binding protein 1		14.36	8	8	9	1.02842	0.968069	0.715788	0.838737	592	67.8737	6.31592	0.778632	0.108224
A0A024R819	Nudix (Nucleoside diphosphate linked moiety X)-type motif 1, isoform CRA_a	NUDT1	16.03	2	2	2	0.9646	1.0396	0.696288	0.794617	156	17.94	5.08447	0.74389	0.0571863
Q13501	Sequestosome-1	SQSTM1	12.05	3	3	4	0.93555	1.06757	1.20738	1.09807	440	47.6569	5.22412	1.15093	0.354423
D6RBJ6	Centromere protein H	CENPH	18.37	1	1	2	0.885351	1.1251	0.693416	0.80743	98	10.9231	4.1958	0.746524	0.0606549
F8VS81	Twinfilin-1 (Fragment)	TWF1	14.78	3	3	5	1.01019	0.988686	0.916114	1.15062	291	33.387	6.45557	1.03395	0.825742
A0A024QZV0	HCG1811539, isoform CRA_b	hCG_1811539	32.72	10	10	17	0.970864	1.03318	1.1559	1.06657	324	36.155	5.46533	1.10899	0.495703
P50479	PDZ and LIM domain protein 4	PDLIM4	26.67	7	7	10	0.969897	1.0342	1.2732	1.17291	330	35.3757	7.91357	1.22055	0.188574
A7MCZ7	UNC84A protein	UNC84A	7.51	5	5	5	1.00467	0.994931	1.08715	1.07544	812	90.0614	7.04932	1.08151	0.603785
B2R950	cDNA, FLJ94213, highly similar to Homo sapiens pregnancy-zone protein (PZP), mRNA		2.29	1	3	14	0.988686	1.01284	1.03083	1.03621	1482	163.768	6.37939	1.03273	0.830708
B4DEI4	cDNA FLJ54595, highly similar to Golgi reassembly-stacking protein 2		15.06	4	4	5	0.992148	1.0091	1.24304	1.31251	405	42.0186	5.07178	1.27698	0.107376
Q8TCS8	Polyribonucleotide nucleotidyltransferase 1, mitochondrial	PNPT1	8.94	6	6	7	1.00372	0.996007	0.750202	0.793201	783	85.8966	7.76709	0.771807	0.0960561
Q8NI62	Ribosomal protein S2	OK/KNS-cl.6	79.75	1	6	17	0.990889	1.01052	0.646776	0.732246	79	8.75228	8.00146	0.689024	0.0165832
A8K4T6	cDNA FLJ76282, highly similar to Homo sapiens proteasome (prosome, macropain) 26S subunit, non-ATPase, 5 (PSMD5), mRNA		10.12	4	4	5	1.04329	0.951236	1.0633	0.934454	504	56.1884	5.56689	1.00162	0.989503
H0YNG3	Signal peptidase I	SEC11A	26.99	5	5	6	0.979712	1.02291	0.858482	0.911934	163	18.6389	9.5542	0.884049	0.427783
Q01650	Large neutral amino acids transporter small subunit 1	SLC7A5	6.31	2	2	5	0.982302	1.02024	0.674778	0.944151	507	54.9743	7.72314	0.808438	0.170328
Q9H3U1	Protein unc-45 homolog A	UNC45A	5.72	4	4	6	0.939696	1.06844	1.01441	0.995355	944	103.011	6.07471	1.00081	0.994748
O14497	AT-rich interactive domain-containing protein 1A	ARID1A	0.66	1	1	1	0.927795	1.08191	0.794441	0.722412	2285	241.892	6.69775	0.754765	0.0706858
E7EPA1	Phosphoribosyl pyrophosphate synthase-associated protein 2 (Fragment)	PRPSAP2	15.3	2	3	4	1.02274	0.974485	0.858982	0.798732	268	29.6226	8.89502	0.830007	0.23077
B7ZA10	cDNA, FLJ79024, highly similar to Arfaptin-1		5.41	1	1	2	0.939489	1.06779	0.990797	1.00443	296	33.6617	8.42627	0.993999	0.969126
B2RBV7	cDNA, FLJ95721, highly similar to Homo sapiens cullin 4A (CUL4A), mRNA		8.65	3	5	7	1.00497	0.994591	0.811199	0.841239	659	76.7557	7.18115	0.826399	0.218904
P30040	Endoplasmic reticulum resident protein 29	ERP29	21.07	5	5	8	1.00892	0.990004	1.12625	1.00351	261	28.9752	7.31299	1.06546	0.678373
Q9BV86	N-terminal Xaa-Pro-Lys N-methyltransferase 1	NTMT1	21.97	3	3	3	0.941913	1.06593	0.918104	0.857739	223	25.3708	5.51611	0.884452	0.427783
Q9NR33	DNA polymerase epsilon subunit 4	POLE4	20.51	1	1	1	0.980396	1.0224	1.18456	1.04596	117	12.2013	4.91943	1.11371	0.477154
E1NZA1	Peroxisome proliferator activated receptor interacting complex protein	PRIC295	6.85	16	16	18	0.997685	1.00283	1.00267	1.02234	2671	292.558	7.43018	1.01225	0.937392
P62316	Small nuclear ribonucleoprotein Sm D2	SNRPD2	47.46	6	6	13	0.989021	1.01264	0.927532	0.95491	118	13.5182	9.90576	0.940441	0.690666
Q7L9L4	MOB kinase activator 1B	MOB1B	11.57	2	2	4	0.938856	1.06594	0.857199	0.786761	216	25.0746	6.72705	0.820012	0.201837
J3KSI4	Mannose-P-dolichol utilization defect 1 protein	MPDU1	19.23	1	1	2	1.07209	0.918485	0.958248	0.895961	52	5.78196	4.80518	0.931494	0.645641
A0A0B4J2G9	HCG1789329, isoform CRA_a	hCG_1789329	37.66	5	5	12	1.02397	0.973097	1.10877	1.1174	154	17.7962	8.6167	1.11472	0.4735
Q9Y333	U6 snRNA-associated Sm-like protein LSm2	LSM2	31.58	2	2	3	1.02219	0.975108	0.7771	0.799579	95	10.8276	6.52197	0.789405	0.12746
B7Z600	cDNA FLJ53180, highly similar to Cullin-3		9.82	4	4	4	1.00055	0.999376	0.9594	0.996765	550	63.2696	8.71924	0.97812	0.886233
Q6MZU1	Putative uncharacterized protein DKFZp686A1195	DKFZp686A1195	6.32	7	8	11	0.974263	1.0293	1.0802	0.942669	1692	189.502	6.80029	1.00963	0.947758
Q15181	Inorganic pyrophosphatase	PPA1	21.45	4	5	11	0.994507	1.00643	1.00194	1.0209	289	32.6392	5.85889	1.01095	0.942571
P04921	Glycophorin-C	GYPC	20.31	1	1	1	0.93064	1.07869	0.909871	0.977295	128	13.8017	4.84326	0.939203	0.685627
B2RAM6	cDNA, FLJ95005, highly similar to Homo sapiens kinesin family member 11 (KIF11), mRNA		6.53	5	5	7	1.00434	0.995311	0.898542	0.988663	1056	119.058	5.71924	0.943769	0.710905
B4DE91	cDNA FLJ55534, highly similar to 4-trimethylaminobutyraldehyde dehydrogenase (EC 1.2.1.47)		13.02	6	6	8	0.997109	1.00349	1.38967	1.40501	484	52.7355	6.06201	1.39693	0.0276997
M0R1E0	Ras-related protein Rab-4B (Fragment)	RAB4B	13.81	1	2	5	0.958833	1.04041	0.744946	0.794455	181	19.946	5.68115	0.769993	0.0927696
Q6DEN2	DPYSL3 protein	DPYSL3	7.75	3	4	6	0.971621	1.03232	0.893066	1.02633	684	73.864	6.55127	0.957807	0.782579
H7BXI1	Extended synaptotagmin-2 (Fragment)	ESYT2	4.07	3	3	3	0.948464	1.05852	0.951404	1.02401	884	97.9487	8.57275	0.984271	0.917379
P46776	60S ribosomal protein L27a	RPL27A	34.46	5	5	7	1.04173	0.953	0.970917	0.879386	148	16.551	11.0044	0.927594	0.630812
Q2L696	Nucb2 splice variant	Nucb2	13.33	4	4	5	0.992674	1.0085	0.921914	1.03819	390	46.6005	5.22412	0.979475	0.891426
Q15717	ELAV-like protein 1	ELAVL1	21.47	6	6	8	0.990087	1.0114	0.811276	0.914557	326	36.0692	9.17334	0.862275	0.339539
K7EM09	Transmembrane protein 205 (Fragment)	TMEM205	14.17	1	1	2	0.961356	1.02794	1.51321	1.52537	120	13.3807	8.104	1.52747	0.00531288
B4DL02	cDNA FLJ56101, highly similar to SHC-transforming protein 1		13.46	5	5	5	0.941461	1.06645	0.97504	0.987774	520	56.1422	6.88818	0.977543	0.886233
O95571	Persulfide dioxygenase ETHE1, mitochondrial	ETHE1	13.39	3	3	4	0.991345	1.00995	1.00324	0.981196	254	27.8551	6.82959	0.991575	0.9588
P56377	AP-1 complex subunit sigma-2	AP1S2	10.19	1	1	1	0.851888	1.16778	0.911988	0.795162	157	18.6028	5.46533	0.845261	0.278727
Q9BUH6	Uncharacterized protein C9orf142	C9orf142	7.84	1	1	2	0.888222	1.11648	1.01924	0.953275	204	21.626	5.47803	0.983943	0.917379
Q8IWE2	Protein NOXP20	FAM114A1	16.7	6	6	8	1.02518	0.971541	1.14401	1.15792	563	60.7041	4.67822	1.15286	0.348514
S4R3H4	Apoptotic chromatin condensation inducer in the nucleus	ACIN1	9.12	8	8	12	0.965017	1.03979	0.918547	0.96567	1283	145.355	5.99854	0.939848	0.690666
Q9BRA2	Thioredoxin domain-containing protein 17	TXNDC17	38.21	4	4	7	1.04372	0.950759	1.12101	1.34008	123	13.9318	5.51611	1.23395	0.16619
Q9Y285	Phenylalanine--tRNA ligase alpha subunit	FARSA	10.43	4	4	5	0.98498	1.01721	0.983002	0.904532	508	57.5275	7.79639	0.942735	0.705833
X6R700	Chromatin target of PRMT1 protein	CHTOP	11.66	2	2	3	0.985939	1.01612	0.947632	0.917761	223	23.6469	12.2642	0.931735	0.650605
P23368	NAD-dependent malic enzyme, mitochondrial	ME2	7.36	3	3	3	0.963442	1.04158	1.28941	1.47087	584	65.4018	7.60596	1.37669	0.0351557
P55145	Mesencephalic astrocyte-derived neurotrophic factor	MANF	21.43	4	4	6	1.01293	0.985096	0.956008	1.02734	182	20.6868	8.68994	0.992654	0.963965
Q8WX93	Palladin	PALLD	5.78	7	7	7	0.995731	1.00505	1.0615	1.08097	1383	150.47	7.09326	1.07082	0.651502
B7Z5S9	cDNA FLJ61359, highly similar to Adapter-relatedprotein complex 2 alpha- 2 subunit		9.78	2	8	10	1.02908	0.967317	0.963591	1.02601	930	102.993	6.96143	0.996597	0.984583
A8K067	cDNA FLJ75536, highly similar to Homo sapiens cysteinyl-tRNA synthetase (CARS), transcript variant1, mRNA (Fragment)		8.19	4	4	5	0.969081	1.0352	0.908098	1.06229	647	73.377	6.37939	0.983092	0.912191
Q6FHU0	Proteasome subunit beta type (Fragment)	PSMB8	13.6	3	3	7	0.984213	1.01808	0.822542	0.980346	272	29.6773	5.8208	0.900413	0.498009
A8KA83	cDNA FLJ78586, highly similar to Homo sapiens VAMP (vesicle-associated membrane protein)-associated protein A, 33kDa (VAPA), mRNA		12.81	2	3	5	0.949746	1.05706	1.1913	1.06681	242	27.3	8.6167	1.12522	0.437991
O94906	Pre-mRNA-processing factor 6	PRPF6	4.78	4	4	5	0.963958	1.04099	0.944463	1.01225	941	106.858	8.25049	0.975938	0.875845
G5E9R5	Acid phosphatase 1, soluble, isoform CRA_d	ACP1	33.75	2	2	2	0.994015	1.00627	1.12367	1.09147	80	8.96541	8.33838	1.10741	0.503253
P00390	Glutathione reductase, mitochondrial	GSR	5.94	3	3	4	0.916804	1.09434	1.03309	0.890465	522	56.221	8.49951	0.956449	0.772275
Q96B43	Methionine aminopeptidase (Fragment)		14.62	3	3	3	1.05046	0.94313	0.927278	1.05764	253	28.212	6.11279	0.99565	0.979435
Q9BZK3	Putative nascent polypeptide-associated complex subunit alpha-like protein	NACAP1	7.04	1	1	2	1.04577	0.947865	0.76343	0.798526	213	23.2919	4.58936	0.783473	0.115652
Q59H95	Flightless I homolog variant (Fragment)		5.81	5	5	7	1.02592	0.970897	1.00926	1.03392	1101	125.198	5.26221	1.02322	0.880972
Q9UJU6	Drebrin-like protein	DBNL	25.81	8	8	12	0.996043	1.00469	0.97056	1.04979	430	48.1776	5.04639	1.0098	0.947758
H7C5S0	Actin-like protein 6A (Fragment)	ACTL6A	14.29	2	2	2	0.951723	1.05438	0.907996	0.899855	161	18.0808	5.35107	0.901174	0.50255
P42285	Superkiller viralicidic activity 2-like 2	SKIV2L2	6.24	6	6	8	1.02102	0.976419	0.959993	0.937836	1042	117.729	6.52197	0.950132	0.741481
Q96I60	PFKM protein (Fragment)	PFKM	8.03	4	5	6	0.986738	1.01415	0.95013	1.00573	747	81.4914	7.62061	0.977494	0.881039
Q8NBJ5	Procollagen galactosyltransferase 1	COLGALT1	7.07	4	4	4	0.973499	1.02993	0.966479	0.855636	622	71.5905	7.31299	0.909497	0.53946
P48735	Isocitrate dehydrogenase [NADP], mitochondrial	IDH2	16.59	6	6	6	1.00646	0.992873	1.34479	1.20758	452	50.8769	8.68994	1.27661	0.107376
K7ERV3	Thymidine kinase	TK1	29.59	1	7	9	1.01772	0.980171	1.01337	0.905651	267	28.5755	8.55811	0.960526	0.798066
Q9BVG4	Protein PBDC1	PBDC1	7.3	1	1	2	0.921827	1.08313	0.796878	0.981348	233	26.0407	4.79248	0.886913	0.440587
P23193	Transcription elongation factor A protein 1	TCEA1	14.29	4	4	5	0.990511	1.01095	0.879853	0.970738	301	33.948	8.38232	0.924619	0.616083
Q9BZQ8	Protein Niban	FAM129A	3.23	2	2	2	1.05749	0.918053	1.40924	1.20876	928	103.07	4.77979	1.32521	0.0638715
A2ACR1	Proteasome subunit beta type	PSMB9	14.29	3	3	4	1.0104	0.988449	0.914681	0.918713	196	20.9474	4.89404	0.917227	0.57734
B3KPX1	cDNA FLJ32394 fis, clone SKMUS2000078, highly similar to Very-long-chain specific acyl-CoA dehydrogenase, mitochondrial		23.31	1	6	11	1.04063	0.953022	1.03881	0.998864	356	38.671	8.41162	1.02208	0.886055
A5PLK7	RCC2 protein (Fragment)	RCC2	13.79	6	6	9	0.98201	1.02057	0.885654	0.898926	457	49.6471	8.68994	0.891141	0.457927
O00505	Importin subunit alpha-4	KPNA3	9.4	2	5	6	1.00605	0.993372	0.924203	0.996838	521	57.7748	4.94482	0.9608	0.798066
B4DQT8	cDNA FLJ61158, highly similar to ADP-ribosylation factor-like protein 8B		18.64	1	3	5	1.08032	0.898157	1.00542	0.622845	177	20.5846	7.78174	0.822988	0.210261
P46108	Adapter molecule crk	CRK	26.64	7	7	8	0.998833	1.00153	1.05695	1.02649	304	33.81	5.5542	1.04153	0.786455
F8W950	Aminoacyl tRNA synthase complex-interacting multifunctional protein 2	AIMP2	14.74	3	3	4	0.970329	1.03378	1.03659	1.0822	251	27.7914	9.31982	1.05722	0.715087
Q14192	Four and a half LIM domains protein 2	FHL2	42.65	12	12	18	1.00269	0.997174	1.08553	1.12518	279	32.1706	7.54736	1.10543	0.510877
E9PID8	Cleavage stimulation factor subunit 2	CSTF2	13.01	5	5	6	0.95652	1.04899	0.907858	0.844205	438	46.6365	8.03076	0.873624	0.386402
Q7Z4V5	Hepatoma-derived growth factor-related protein 2	HDGFRP2	6.11	2	4	7	0.952236	1.0542	0.886429	1.05722	671	74.2722	7.48877	0.968708	0.839501
A0A024R9Y3	HECT, UBA and WWE domain containing 1, isoform CRA_a	HUWE1	3.4	11	11	11	1.00956	0.989404	0.953709	0.926964	4359	479.853	5.21143	0.940825	0.695714
Q59FT7	Mitogen-activated protein kinase kinase kinase 7 interacting protein 1 isoform alpha variant (Fragment)		3.86	2	2	2	1.01608	0.981478	0.95935	0.920708	648	70.2212	5.33838	0.941179	0.695714
Q96ME4	cDNA FLJ32471 fis, clone SKNMC2000322, highly similar to Peptidyl-tRNA hydrolase 2, mitochondrial (EC 3.1.1.29)		21.23	2	2	6	1.01021	0.988656	1.22123	1.07417	179	19.151	8.73389	1.14836	0.363425
Q7Z5D5	Medulloblastoma antigen MU-MB-2.50 (Fragment)		15.89	3	6	8	1.01524	0.981532	0.973255	0.961292	384	43.7093	5.50342	0.968836	0.839501
B4DIT7	cDNA FLJ58187, highly similar to Protein-glutamine gamma-glutamyltransferase 2(EC 2.3.2.13)		16.83	9	9	10	1.03728	0.958011	1.38245	1.21508	606	68.6054	5.30029	1.30183	0.0822517
B4DH07	cDNA FLJ53321, highly similar to Homo sapiens pitrilysin metallopeptidase 1 (PITRM1), mRNA		7.57	7	7	7	1.00999	0.988917	1.05707	1.00407	1030	116.222	6.66846	1.03113	0.840673
P31153	S-adenosylmethionine synthase isoform type-2	MAT2A	19.49	7	7	12	0.976757	1.02583	0.911481	1.02738	395	43.6333	6.48096	0.968179	0.834313
P14406	Cytochrome c oxidase subunit 7A2, mitochondrial	COX7A2	15.66	1	1	4	1.0659	0.925331	1.09815	1.18968	83	9.39011	9.75928	1.14895	0.360406
O00487	26S proteasome non-ATPase regulatory subunit 14	PSMD14	19.03	5	6	7	1.01138	0.987345	1.0863	1.16579	310	34.5546	6.52197	1.12676	0.431114
B7Z4L7	cDNA FLJ59035, highly similar to RNA-binding region-containing protein 2		18.4	5	5	7	1.01411	0.984253	0.828835	0.919806	337	36.4414	5.73193	0.875036	0.390447
Q96IX5	Up-regulated during skeletal muscle growth protein 5	USMG5	25.86	1	1	2	1.04233	0.951378	0.897058	1.28595	58	6.45337	9.75928	1.09495	0.550101
Q8WXX5	DnaJ homolog subfamily C member 9	DNAJC9	31.54	7	7	8	1.01463	0.983604	0.940388	0.977985	260	29.8911	5.73193	0.960032	0.7929
A8K7A4	cDNA FLJ76904, highly similar to Homo sapiens methionine adenosyltransferase II, beta (MAT2B), transcript variant 2, mRNA		14.86	5	5	5	1.01854	0.979247	1.00881	0.987515	323	36.4064	6.80029	0.99927	0.994866
H0YDD4	Dihydrolipoyllysine-residue acetyltransferase component of pyruvate dehydrogenase complex, mitochondrial (Fragment)	DLAT	12.94	5	5	6	0.995276	1.00554	0.991327	1.04116	479	51.1691	8.51416	1.01583	0.916753
P43246	DNA mismatch repair protein Msh2	MSH2	7.71	7	7	7	0.986558	1.01542	0.961859	1.0143	934	104.677	5.77002	0.987099	0.932931
B4DKU1	cDNA FLJ57520, highly similar to Homo sapiens NMD3 homolog (NMD3), mRNA		5.26	1	1	1	0.93671	1.07182	0.809218	1.01678	323	37.0742	5.78271	0.909123	0.53946
Q6IBT1	Proteasome subunit beta type	PSMB7	14.44	4	4	9	0.972322	1.03153	0.845071	0.910659	277	29.9182	7.6792	0.876177	0.394514
Q99653	Calcineurin B homologous protein 1	CHP1	11.79	2	2	3	0.992918	1.00823	1.23561	1.24624	195	22.4423	5.09717	1.24021	0.156632
M0QZS6	SUMO-activating enzyme subunit 1	SAE1	18.87	3	3	3	1.05168	0.941746	0.987838	1.00643	265	29.4041	4.98291	1.00042	1
P23526	Adenosylhomocysteinase	AHCY	19.44	7	8	14	0.98521	1.01695	1.12898	1.11735	432	47.6852	6.34131	1.12195	0.448447
Q13418	Integrin-linked protein kinase	ILK	17.92	8	8	13	1.00293	0.996898	0.99072	0.994817	452	51.3859	8.07471	0.992852	0.963965
Q562P8	Actin-like protein (Fragment)	ACT	38.83	1	2	7					103	11.5769	5.73193	#DIV/0!	1
Q6QN92	Mitochondrial glycine cleavage system H-protein (Fragment)		16	1	1	1	1.03487	0.96077	1.26223	1.12655	125	13.8047	4.33545	1.197	0.236378
A8MWD9	Small nuclear ribonucleoprotein G-like protein	3 SV	34.21	3	3	5	0.9456	1.06176	0.86607	0.934502	76	8.53845	8.83643	0.896984	0.48449
Q9BPW0	Serine/threonine-protein phosphatase (Fragment)	PPP5C	11.57	5	5	6	0.968933	1.03522	0.885639	0.972656	484	55.0614	6.20166	0.927224	0.625891
P17174	Aspartate aminotransferase, cytoplasmic	GOT1	22.52	7	7	10	0.9841	1.01819	1.08307	1.22177	413	46.2185	7.00537	1.15111	0.354423
B4DEP6	cDNA FLJ59206, highly similar to Eukaryotic translation initiation factor 4B		13.8	6	6	11	0.989795	1.01176	0.931406	1.15046	587	66.0889	5.70654	1.04012	0.796203
Q9NQP4	Prefoldin subunit 4	PFDN4	8.96	1	1	2	1.03142	0.963658	0.949434	0.988845	134	15.3046	4.52588	0.971533	0.855072
P15144	Aminopeptidase N	ANPEP	3	2	2	2	1.04387	0.949973	1.40372	1.39164	967	109.471	5.47803	1.402	0.0260786
A0A024R254	Melanoma antigen family D, 1, isoform CRA_a	MAGED1	2.57	1	2	3					778	86.1252	5.8335	#DIV/0!	1
B2R841	cDNA, FLJ93730, highly similar to Homo sapiens polo-like kinase (Drosophila) (PLK), mRNA		15.09	8	8	8	0.959525	1.0458	0.793253	0.810348	603	68.2216	8.90967	0.799673	0.151245
Q6FH24	VBP1 protein	VBP1	31.87	5	5	6	1.01037	0.988466	1.06994	1.06942	160	18.7236	8.30908	1.0703	0.655939
B4DDM0	Ribosomal protein S6 kinase		3.74	1	1	1	1.02896	0.967451	0.976448	0.994017	481	54.0875	8.42627	0.987003	0.932931
O75506	Heat shock factor-binding protein 1	HSBP1	25	1	1	1	0.982181	1.02038	0.767663	0.700512	76	8.53818	4.36084	0.73315	0.045751
B4DWS6	cDNA FLJ61181, highly similar to Homo sapiens hydroxysteroid (17-beta) dehydrogenase 12 (HSD17B12), mRNA		8.88	2	2	5	1.00326	0.996534	1.14142	1.15606	304	33.5068	9.39307	1.14886	0.360406
E9PES6	High mobility group protein B3 (Fragment)	HMGB3	25.49	2	3	5	1.00631	0.992958	0.98113	0.960129	153	17.511	9.78857	0.970986	0.84988
E7EQ69	N-alpha-acetyltransferase 50	NAA50	35.12	5	5	7	1.01739	0.980542	0.910301	0.910182	168	19.299	8.80713	0.911183	0.548843
O95292	Vesicle-associated membrane protein-associated protein B/C	VAPB	13.99	2	3	3	1.01501	0.982968	1.17786	1.18463	243	27.2111	7.29834	1.18244	0.270875
B4E0P8	cDNA FLJ53007, highly similar to UBA/UBX 33.3 kDa protein		13.5	2	2	2	1.03468	0.960677	1.04192	1.09545	200	22.927	9.12939	1.07118	0.651502
Q68D64	Putative uncharacterized protein DKFZp686E23276 (Fragment)	DKFZp686E23276	8.84	2	2	2	1.00131	0.998687	1.67158	1.36571	328	37.0222	7.94287	1.51865	0.00590814
Q8NCW5	NAD(P)H-hydrate epimerase	APOA1BP	13.54	3	3	4	1.01052	0.988287	1.27581	1.12859	288	31.6542	7.66455	1.20292	0.2236
P21266	Glutathione S-transferase Mu 3	GSTM3	42.22	8	9	13	1.00502	0.994536	1.2942	1.23794	225	26.5421	5.5415	1.26635	0.120392
Q9UG63	ATP-binding cassette sub-family F member 2	ABCF2	13.48	8	8	10	1.00663	0.992588	0.85778	0.960234	623	71.2446	7.37158	0.909365	0.53946
H0YMA2	Tropomodulin-2 (Fragment)	TMOD2	6.36	1	1	11	1.04578	0.948419	1.37832	1.34718	110	12.3826	9.40771	1.36671	0.0395359
Q9Y5S9	RNA-binding protein 8A	RBM8A	27.01	4	4	4	0.993617	1.00743	0.783989	0.8801	174	19.8767	5.71924	0.831609	0.236849
Q96BS4	FBL protein (Fragment)	FBL	34.62	7	7	8	1.01418	0.984059	1.01136	1.04439	260	28.4318	9.42236	1.02878	0.850684
Q92973	Transportin-1	TNPO1	11.47	8	8	11	1.02177	0.975589	0.938081	0.935033	898	102.289	4.98291	0.937797	0.680596
B4DMX4	cDNA FLJ57154, highly similar to Alpha-fetoprotein		3.99	2	2	5	1.01752	0.980399	0.677299	0.813616	451	50.7233	6.7124	0.746235	0.0594814
B2R4D5	Actin-related protein 2/3 complex subunit 3		33.15	7	7	10	0.987164	1.0145	1.02989	1.00987	178	20.5073	8.5874	1.01903	0.901363
A9UK01	Rho GTPase activating protein		7.99	4	4	5	0.977736	1.0254	1.20487	1.11353	663	74.9309	6.17627	1.15738	0.336914
P27482	Calmodulin-like protein 3	CALML3	11.41	1	2	5	1.00859	0.9905	1.14343	0.936204	149	16.88	4.42432	1.04029	0.796203
P02656	Apolipoprotein C-III	APOC3	16.16	1	1	3	0.781596	1.24731	0.856934	0.754814	99	10.8455	5.41455	0.794393	0.137925
A0A024RBC7	Calcium-transporting ATPase	ATP2B1	8.61	3	7	8	0.982859	1.0196	0.909446	0.900649	1220	134.6	5.90967	0.903937	0.516271
Q2TAM5	RELA protein	RELA	13.79	4	4	4	0.975484	1.02793	0.847151	0.874091	377	42.8416	8.36768	0.859154	0.328322
E5RFX4	Lymphokine-activated killer T-cell-originated protein kinase (Fragment)	PBK	8.61	1	1	4	0.980179	1.02257	0.964651	0.990551	151	17.0639	9.37842	0.976257	0.875845
P45973	Chromobox protein homolog 5	CBX5	32.46	6	6	8	1.0222	0.974932	0.957752	1.05419	191	22.2111	5.85889	1.00742	0.963363
B4DRV5	cDNA FLJ60840, highly similar to Nucleoporin p54		18.96	5	5	8	0.980777	1.02196	0.854436	0.86219	327	37.3607	6.81494	0.857138	0.320958
B7Z5R7	cDNA FLJ61355, highly similar to CLIP-associating protein 1		1.78	2	2	4	1.05764	0.934835	1.12833	1.12933	1234	135.696	8.85107	1.13309	0.410934
F8W1F5	Formin-like protein 3	FMNL3	1.95	1	2	2	1.01417	0.984181	0.829188	0.949614	1027	117.01	6.72705	0.890134	0.453564
Q6NXE6	Armadillo repeat-containing protein 6	ARMC6	6.79	2	2	2	0.983079	1.01935	0.977786	0.965686	501	54.1074	6.23975	0.970557	0.84988
B2RCZ4	Protein kinase C		2.39	1	1	1	1.0834	0.90586	0.616676	0.818404	587	67.1569	5.89697	0.721414	0.035392
Q99661	Kinesin-like protein KIF2C	KIF2C	7.17	5	5	5	1.03191	0.964114	0.898371	0.931377	725	81.2612	7.82568	0.916696	0.57734
A0A0A0MTR1	Cadherin-13	CDH13	3.71	2	2	3	0.883549	1.13196	1.36188	1.20933	701	76.9212	4.95752	1.27571	0.108507
A0A087WTA5	Translation initiation factor eIF-2B subunit delta	EIF2B4	8.46	1	3	4	0.879586	1.13645	0.522453	1.28779	520	57.4602	9.37842	0.897922	0.488979
Q9NZL4	Hsp70-binding protein 1	HSPBP1	6.08	2	2	3	0.993449	1.00763	0.725097	0.789267	362	39.4485	5.21143	0.756775	0.0733774
Q2NLD4	PURA protein (Fragment)	PURA	11.93	2	2	2	1.01309	0.982778	1.28132	1.1343	285	31.9952	7.04932	1.21031	0.2094
A0A024QZR3	HCG2002731, isoform CRA_a	hCG_2002731	8.31	3	3	3	0.95601	1.04998	0.783026	0.846732	385	43.35	6.34131	0.812444	0.180444
Q96JJ7	Protein disulfide-isomerase TMX3	TMX3	15.86	6	6	8	1.01899	0.978719	0.917102	0.946684	454	51.8389	4.90674	0.932963	0.65558
A8KAE0	cDNA FLJ78476, highly similar to Homo sapiens WD repeat and HMG-box DNA binding protein 1 (WDHD1), transcript variant 1, mRNA		3.99	3	3	3	0.968799	1.03552	0.96338	0.923031	1129	125.936	5.61768	0.941175	0.695714
O15511	Actin-related protein 2/3 complex subunit 5	ARPC5	29.8	4	4	7	0.984147	1.01815	0.973463	0.933459	151	16.3103	5.66846	0.952366	0.751724
Q53F35	Acidic (Leucine-rich) nuclear phosphoprotein 32 family, member B variant (Fragment)		28.8	3	6	19	0.969304	1.03445	0.887023	0.919105	250	28.6553	4.05615	0.901372	0.50255
F5H157	Ras-related protein Rab-35 (Fragment)	RAB35	16.76	1	3	6	1.00239	0.997513	0.988813	0.969443	185	21.2009	8.30908	0.979176	0.891426
P35251	Replication factor C subunit 1	RFC1	3.4	3	3	4	0.997495	1.00286	0.723281	0.864494	1148	128.175	9.36377	0.793747	0.137925
B3KRB2	cDNA FLJ33964 fis, clone CTONG2019029, highly similar to Pseudouridylate synthase 7 homolog (EC 5.4.99.-)		3.33	2	2	3	1.06279	0.929177	0.924395	0.806065	661	74.9611	6.3667	0.868718	0.366494
B2R8A2	cDNA, FLJ93804, highly similar to Homo sapiens gp25L2 protein (HSGP25L2G), mRNA		16.36	3	3	4	1.0039	0.995666	1.12385	1.06743	214	25.0619	7.18115	1.09588	0.546096
Q9Y4W2	Ribosomal biogenesis protein LAS1L	LAS1L	3.68	2	2	3	1.02968	0.966643	0.938544	0.987624	734	83.0128	4.729	0.96486	0.818763
D6RIZ4	Major facilitator superfamily domain-containing protein 10	MFSD10	3.65	1	1	2	1.02899	0.960965	0.992091	0.891541	356	38.2232	9.72998	0.946572	0.726163
Q9Y5B0	RNA polymerase II subunit A C-terminal domain phosphatase	CTDP1	1.56	1	1	1	0.956328	1.04963	0.855491	1.21368	961	104.335	5.2749	1.03152	0.835685
B3KXD6	Pescadillo homolog	PES1	9.13	4	4	4	1.01968	0.977936	1.01104	1.02042	449	51.4319	5.19873	1.01694	0.911614
Q96A33	Coiled-coil domain-containing protein 47	CCDC47	9.52	4	4	4	0.999545	1.00068	1.02637	1.03673	483	55.8383	4.86865	1.03143	0.840673
B3KN05	cDNA FLJ13129 fis, clone NT2RP3002969, highly similar to Long-chain-fatty-acid--CoA ligase 3 (EC 6.2.1.3)		15.51	6	7	9	0.994776	1.00613	1.21874	1.03803	709	79.1717	8.32373	1.12787	0.427704
P14550	Alcohol dehydrogenase [NADP(+)]	AKR1A1	32.31	7	8	10	1.01863	0.979145	1.16619	1.11975	325	36.5499	6.78564	1.14425	0.375685
E9PRZ9	Small acidic protein (Fragment)	C11orf58	25.56	2	2	3	1.01258	0.985986	0.694168	0.819579	90	10.0317	5.94775	0.757417	0.0733774
B4DZC0	cDNA FLJ51771, highly similar to SWI/SNF-related matrix-associatedactin-dependent regulator of chromatin subfamily A member5 (EC 3.6.1.-)		9.05	6	9	10	0.977202	1.02601	0.709223	0.796942	995	116.683	8.33838	0.751876	0.066788
P09234	U1 small nuclear ribonucleoprotein C	SNRPC	18.87	2	2	2	0.954962	1.0448	0.950129	1.07824	159	17.3812	9.67139	1.01431	0.927056
Q59G16	SWI/SNF-related matrix-associated actin-dependent regulator of chromatin c2 isoform b variant (Fragment)		6.4	3	6	8	1.02599	0.970813	0.993011	1.08285	1156	127.298	5.52881	1.03959	0.796203
Q14376	UDP-glucose 4-epimerase	GALE	13.22	3	3	4	0.94352	1.06392	1.0498	1.05487	348	38.2573	6.72705	1.04843	0.757531
E5RIW3	Tubulin-specific chaperone A	TBCA	67.86	7	7	11	1.01009	0.988802	1.01453	1.06238	84	10.074	4.62744	1.03903	0.801095
J3KQ34	COP9 signalosome complex subunit 7b	COPS7B	13.04	2	2	3	0.877796	1.13847	0.927332	1.00393	230	26.4077	7.78174	0.957838	0.782579
C9K025	60S ribosomal protein L35a (Fragment)	RPL35A	34.04	4	4	12	1.02495	0.971987	0.772665	0.864802	94	10.6387	10.7114	0.819991	0.201837
Q68D08	Putative uncharacterized protein DKFZp686B04128	DKFZp686B04128	14.2	4	4	6	0.927703	1.081	0.933852	0.964827	324	36.7266	6.06201	0.945225	0.715984
A0A087X1I3	Succinate dehydrogenase [ubiquinone] flavoprotein subunit, mitochondrial	SDHA	8.29	3	3	3	0.973729	1.02994	1.15897	1.18477	519	56.6266	7.50342	1.16973	0.301204
K7EKT3	Glutaryl-CoA dehydrogenase, mitochondrial (Fragment)	GCDH	20.73	2	2	2	0.856288	1.15769	1.05615	0.814746	164	18.3614	6.771	0.928958	0.635744
B4E290	cDNA FLJ50039, highly similar to Homo sapiens solute carrier family 25, member 24, transcript variant 1, mRNA		14.47	7	7	9	1.00937	0.989616	0.883127	0.864027	477	53.2623	6.60986	0.87402	0.386402
K7EJC1	26S proteasome non-ATPase regulatory subunit 8	PSMD8	19.77	3	3	7	1.02649	0.970249	1.28702	1.28144	172	19.7682	6.93213	1.28633	0.0976518
B4DKI2	cDNA FLJ60282, highly similar to Sorbitol dehydrogenase (EC 1.1.1.14)		8.99	2	2	2	0.93834	1.06017	0.924187	0.788043	278	29.7444	7.81104	0.856752	0.320958
H0YLF3	Beta-2-microglobulin (Fragment)	B2M	28.17	2	2	9	1.00036	0.999813	0.817646	0.933623	71	8.49315	5.14795	0.87556	0.394514
B4DLA3	cDNA FLJ58509, highly similar to Cullin-1		5.41	3	3	3	0.978541	1.02449	0.733517	0.806454	703	81.4638	7.62061	0.768819	0.0911574
B4DNL3	cDNA FLJ53145, highly similar to Ankycorbin (Fragment)		10.02	6	6	7	0.997152	1.00344	1.08982	1.07969	659	74.497	5.09717	1.08443	0.595332
O60518	Ran-binding protein 6	RANBP6	3.53	1	3	5	1.027	0.969668	1.02801	0.863827	1105	124.633	5.0083	0.947497	0.726163
A8MZF9	Developmentally-regulated GTP-binding protein 2	DRG2	7.87	2	2	2	1.06792	0.92307	0.794632	0.84278	343	38.105	8.90967	0.822412	0.207428
U3KQ84	Dolichyl-diphosphooligosaccharide--protein glycosyltransferase 48 kDa subunit (Fragment)	DDOST	24.52	4	4	4	0.988124	1.01364	1.01214	1.12701	155	17.1519	4.91943	1.06863	0.660394
H3BNX3	Uncharacterized protein (Fragment)	4 SV	9.69	3	3	3	0.98844	1.0133	1.01288	1.08301	289	31.7498	9.36377	1.04704	0.762318
Q5CZ91	Methionine aminopeptidase	DKFZp781C0419	12.2	3	3	3	0.977856	1.02527	1.14049	1.01655	336	37.7976	6.90283	1.07684	0.625221
A8K644	Splicing factor, arginine/serine-rich 4, isoform CRA_b	SFRS4	5.87	1	3	5	0.854778	1.16451	0.245582	0.437898	494	56.6753	11.5171	0.338475	3.03054e-12
O15212	Prefoldin subunit 6	PFDN6	15.5	2	2	4	1.04261	0.952007	1.02281	1.00663	129	14.5738	8.88037	1.01746	0.911614
Q12841	Follistatin-related protein 1	FSTL1	21.75	6	6	8	0.994564	1.00637	1.29066	1.06212	308	34.9629	5.51611	1.17585	0.285729
P08559	Pyruvate dehydrogenase E1 component subunit alpha, somatic form, mitochondrial	PDHA1	14.62	6	6	9	0.980107	1.02272	1.15249	1.11886	390	43.2676	8.06006	1.13407	0.407637
P48444	Coatomer subunit delta	ARCN1	24.46	11	11	13	1.03424	0.961481	0.918578	0.964709	511	57.1741	6.21436	0.943663	0.710905
E9PEQ6	Peptidyl-prolyl cis-trans isomerase	PPIE	9.6	2	2	2	1.10076	0.873116	0.584884	0.688239	250	27.6807	5.5415	0.644988	0.00479875
P55769	NHP2-like protein 1	NHP2L1	33.59	4	4	5	1.0076	0.991622	0.946042	0.927806	128	14.1646	8.45557	0.93729	0.675574
J3QSV6	Ribosomal L1 domain-containing protein 1 (Fragment)	RSL1D1	13.72	5	5	6	1.01445	0.983849	0.783351	0.916276	430	48.1791	10.0229	0.850538	0.29942
B2RAH5	cDNA, FLJ94919, highly similar to Homo sapiens protein phosphatase 1, regulatory (inhibitor) subunit 12A (PPP1R12A), mRNA		10.58	9	9	10	0.969571	1.03464	1.02127	0.936659	1030	115.259	5.42725	0.976908	0.881039
P42126	Enoyl-CoA delta isomerase 1, mitochondrial	ECI1	4.97	1	1	1	0.924083	1.08611	1.16767	1.32419	302	32.7952	8.54346	1.23962	0.156632
B2R4C1	cDNA, FLJ92036, highly similar to Homo sapiens ribosomal protein L31 (RPL31), mRNA		45.6	6	6	12	1.034	0.96173	1.05243	0.925527	125	14.4859	10.5356	0.991093	0.953633
B3KQQ3	cDNA PSEC0016 fis, clone NT2RM1001076, highly similar to Procollagen-lysine,2-oxoglutarate 5-dioxygenase 3 (EC 1.14.11.4)		4.2	3	3	4	0.950166	1.05631	0.775906	0.776713	738	84.5905	6.20166	0.773803	0.0994262
P49773	Histidine triad nucleotide-binding protein 1	HINT1	34.92	4	4	7	1.01973	0.9779	1.42458	1.36176	126	13.7931	6.94678	1.39483	0.0283738
Q02790	Peptidyl-prolyl cis-trans isomerase FKBP4	FKBP4	20.26	8	8	8	1.02118	0.976244	1.11441	1.0845	459	51.7721	5.42725	1.10087	0.526347
H7C0V9	Amyloid beta A4 protein (Fragment)	APP	2.68	1	1	1	0.998664	1.00173	1.99864	1.82164	485	55.0571	4.81787	1.90977	2.03409e-05
H0YJN9	Legumain (Fragment)	LGMN	18.68	1	1	1	0.822854	1.20063	1.22985	1.17773	91	9.76206	8.51416	1.18982	0.252016
Q86TU7	Histone-lysine N-methyltransferase setd3	SETD3	5.39	2	2	2	0.947848	1.05906	0.790942	0.77637	594	67.2152	5.96045	0.780958	0.111894
B4DE96	cDNA FLJ53762, highly similar to Synaptobrevin-like protein 1		5.88	1	1	2	1.00515	0.988592	1.04786	1.1354	153	17.3681	9.29053	1.09506	0.550101
D3DND1	CDV3 homolog (Mouse), isoform CRA_a	CDV3	32.95	5	5	6	0.977256	1.0259	1.02385	1.04726	258	28.5815	9.43701	1.03392	0.825742
B3KY63	cDNA FLJ16830 fis, clone UTERU3022536, highly similar to Chromodomain helicase-DNA-binding protein 4 (EC 3.6.1.-)		5.89	6	9	11	1.02013	0.977438	0.871493	1.05735	1886	215.149	5.89697	0.965595	0.823945
Q8N128	Protein FAM177A1	FAM177A1	22.54	3	3	3	0.954399	1.05181	1.05636	1.02397	213	23.7424	4.44971	1.03695	0.810918
U3KQT1	S-formylglutathione hydrolase (Fragment)	ESD	22.5	2	2	5	0.988323	1.01343	1.34553	1.1944	120	13.1007	8.68994	1.26885	0.116714
P54886	Delta-1-pyrroline-5-carboxylate synthase	ALDH18A1	11.45	9	9	9	0.980605	1.02216	0.935086	0.968276	795	87.2475	7.12256	0.950367	0.741481
Q8IXI1	Mitochondrial Rho GTPase 2	RHOT2	8.09	3	4	6	0.992367	1.00885	1.06057	1.04631	618	68.0747	5.85889	1.0528	0.733807
B4DJS7	Sorting nexin 6, isoform CRA_e	SNX6	12.93	4	4	5	0.993357	1.00773	1.19444	1.01575	294	33.7967	8.57275	1.10449	0.514717
J3KSW8	Myosin phosphatase Rho-interacting protein (Fragment)	MPRIP	7.7	4	4	6	1.00914	0.989708	1.05196	1.0762	844	95.8704	6.03662	1.06469	0.678373
Q7Z7F7	39S ribosomal protein L55, mitochondrial	MRPL55	18.75	2	2	3	1.01604	0.982067	0.983152	0.973595	128	15.1191	11.1509	0.979299	0.891426
Q8TCG1	Protein CIP2A	KIAA1524	5.52	4	4	4	0.948904	1.05583	0.964097	0.996418	905	102.121	6.22705	0.977943	0.886233
H3BRW3	FAD-linked sulfhydryl oxidase ALR	GFER	22.94	1	1	1	0.790826	1.23687	0.812278	0.997701	109	11.6527	9.96436	0.89263	0.466709
B2R5M8	Isocitrate dehydrogenase [NADP]		21.01	7	7	8	1.01123	0.987449	1.04431	1.08317	414	46.6195	7.00537	1.06444	0.682908
H7BYN4	Kinesin-like protein	KIF23	7.56	6	6	10	1.00451	0.995114	0.899961	0.914077	952	109.061	8.57275	0.90719	0.530137
Q9HAV7	GrpE protein homolog 1, mitochondrial	GRPEL1	20.74	4	4	9	1.00703	0.992258	1.01612	1.10272	217	24.2639	8.11865	1.0598	0.701204
P61619	Protein transport protein Sec61 subunit alpha isoform 1	SEC61A1	6.3	3	3	7	1.02971	0.966602	0.873583	0.961472	476	52.2305	8.06006	0.919222	0.586949
Q15645	Pachytene checkpoint protein 2 homolog	TRIP13	7.87	3	3	3	1.0456	0.948621	0.74332	0.776429	432	48.5205	6.0874	0.762075	0.0804405
C7DUW4	Mitogen activated protein kinase kinase 3	MAP2K3	13.01	4	4	5	0.986784	1.01517	1.07157	1.01936	346	39.1938	7.43018	1.04445	0.776761
A6NLH6	Protein cornichon homolog 4	CNIH4	14.6	1	1	2	1.01812	0.979714	0.974827	1.07333	137	15.7599	6.96143	1.02519	0.870835
Q8WVC2	40S ribosomal protein S21	RPS21	40.74	3	3	6	1.01519	0.983028	0.740091	0.818658	81	8.84446	8.49951	0.780069	0.110048
A2AB15	Putative pre-mRNA-splicing factor ATP-dependent RNA helicase DHX16 (Fragment)	DHX16	5.76	1	1	1	0.921481	1.08905	0.82839	0.871487	295	34.86	8.74854	0.845487	0.278727
O15187	T-cluster binding protein	TIAL1	13.96	2	4	4	1.00119	0.997236	0.891798	1.04594	265	29.6308	8.93896	0.969631	0.84469
Q05BW9	PAPSS1 protein (Fragment)	PAPSS1	11.91	4	5	7	1.00899	0.990044	1.00073	0.999032	571	64.4656	6.99072	1.00036	1
Q9NRY4	Rho GTPase-activating protein 35	ARHGAP35	1.67	2	2	3	1.05847	0.934063	1.10779	1.01565	1499	170.407	6.63916	1.0657	0.673855
F5GWE5	Phosphatidylinositol transfer protein alpha isoform	PITPNA	11.48	1	2	2	0.82025	1.20358	0.559866	0.765789	270	31.782	6.55127	0.655024	0.00650269
F5H3E1	Cell division cycle and apoptosis regulator protein 1	CCAR1	7.22	3	3	3	0.992509	1.00869	1.09445	1.15657	568	63.994	9.94971	1.12483	0.437991
B3KXZ9	cDNA FLJ46477 fis, clone THYMU3025118, highly similar to Cell surface glycoprotein MUC18		6.03	3	3	3	0.949927	1.05687	1.27138	1.22794	531	58.9827	5.18604	1.24543	0.149024
E9PJK1	Tetraspanin	CD81	21.82	2	2	2	0.992367	1.00844	0.829971	0.823522	165	17.9509	4.99561	0.826414	0.218904
P52566	Rho GDP-dissociation inhibitor 2	ARHGDIB	27.86	3	3	4	0.982562	1.01962	1.10028	1.10044	201	22.9736	5.21143	1.09916	0.534192
Q5QPQ1	Acyl-protein thioesterase 2 (Fragment)	LYPLA2	16.05	2	2	2	0.970987	1.03299	1.17911	1.17993	162	17.505	8.11865	1.17718	0.28321
Q8TDB6	E3 ubiquitin-protein ligase DTX3L	DTX3L	6.35	4	4	5	0.911979	1.0998	0.926822	0.996451	740	83.5013	8.06006	0.956006	0.772275
P35555	Fibrillin-1	FBN1	3.03	7	9	10	0.97896	1.02402	1.5214	1.48824	2871	312.022	4.93213	1.50258	0.00729415
O75947	ATP synthase subunit d, mitochondrial	ATP5H	56.52	7	7	16	1.02602	0.970783	0.994839	1.07486	161	18.4795	5.30029	1.03651	0.810918
H0YJ50	Serine/threonine-protein kinase VRK1 (Fragment)	VRK1	12.5	2	2	2	1.02328	0.972912	1.18174	1.02921	232	26.6757	7.13721	1.10758	0.499469
B4DZZ0	cDNA FLJ52128, highly similar to PRA1 family protein 3		22.42	3	3	3	1.01667	0.981353	1.31504	1.13928	165	19.1931	9.77393	1.22837	0.17623
O95239	Chromosome-associated kinesin KIF4A	KIF4A	4.38	4	4	5	0.936463	1.0721	0.864104	0.899798	1232	139.794	6.26514	0.878191	0.402709
A8K6A5	cDNA FLJ77742, highly similar to Homo sapiens integrin, alpha 5 (fibronectin receptor, alpha polypeptide), mRNA		4.48	4	4	5	1.01681	0.981201	0.950939	0.944327	1049	114.412	5.70654	0.948578	0.736369
Q9Y305	Acyl-coenzyme A thioesterase 9, mitochondrial	ACOT9	12.3	5	5	8	0.997347	1.0031	1.32475	1.11584	439	49.8695	8.60205	1.22002	0.190394
O14737	Programmed cell death protein 5	PDCD5	45.6	6	6	9	1.01399	0.984389	1.04657	1.00625	125	14.2763	6.03662	1.02724	0.860738
B4DRI0	cDNA FLJ60831, highly similar to Nardilysin (EC 3.4.24.61)		4.52	4	4	6	1.00032	0.999857	0.968954	1.09536	1018	117.203	4.89404	1.03207	0.835685
P46778	60S ribosomal protein L21	RPL21	38.13	7	7	12	0.985624	1.01646	0.889592	0.884282	160	18.5531	10.4917	0.886012	0.436299
B2R9T9	cDNA, FLJ94551		8.64	2	2	4	0.923334	1.08695	0.935002	0.925037	243	26.1776	10.6675	0.925263	0.616083
G9FP35	Guanine nucleotide binding protein	GNAQ	13.93	2	4	6	0.997118	1.00348	1.30493	1.09992	359	42.0843	5.68115	1.20207	0.22569
J3KMX1	Nuclear pore complex protein Nup88 (Fragment)	NUP88	4.31	3	3	4	0.979101	1.02161	0.926253	0.909847	696	78.8304	5.80811	0.917726	0.582138
C9JFR7	Cytochrome c (Fragment)	CYCS	25.74	3	3	7	1.03281	0.963094	1.25345	1.20397	101	11.326	9.65674	1.23123	0.171149
E5RGT6	FCH and double SH3 domains protein 1	FCHSD1	7.69	4	4	4	0.972978	1.03079	1.26045	1.05907	598	66.5735	5.14795	1.15758	0.33406
H3BLU7	Aflatoxin B1 aldehyde reductase member 2 (Fragment)	AKR7A2	14.65	3	3	3	0.972206	1.03166	1.02852	1.16414	314	34.6622	7.18115	1.09422	0.554123
B4DYF9	cDNA FLJ57669, highly similar to SWI/SNF-related matrix-associatedactin-dependent regulator of chromatin subfamily C member 1		7.03	1	4	6	0.938572	1.06971	0.704957	0.775505	612	66.9692	5.33838	0.737177	0.0496831
Q69YR1	Putative uncharacterized protein DKFZp667C1917 (Fragment)	DKFZp667C1917	7.41	1	1	1	0.794554	1.23265	0.843029	0.875324	216	23.496	6.58057	0.847647	0.288967
A0A087WXZ3	YTH domain-containing family protein 2	YTHDF2	3.69	1	2	2	0.936881	1.07163	0.984901	0.971789	569	61.1261	9.02686	0.974201	0.865457
A0A0B5EEB2	VKORC1 (Fragment)	VKORC1	37.14	1	1	2	0.951273	1.05508	1.5352	1.37637	35	3.85696	9.18799	1.45118	0.014236
A8KAH7	cDNA FLJ75444, highly similar to Homo sapiens protein kinase, cAMP-dependent, regulatory, type II, alpha (PRKAR2A), mRNA		11.39	1	4	5	1.01397	0.984407	0.759611	0.601124	404	45.4759	5.07178	0.680919	0.013476
B3KY43	cDNA FLJ46798 fis, clone TRACH3031660, highly similar to cAMP-dependent protein kinase type II-beta regulatory subunit		12.84	1	4	5	1.06503	0.926641	1.19563	0.698914	405	44.8385	5.16064	0.951231	0.7466
P30566	Adenylosuccinate lyase	ADSL	5.99	3	3	3	0.985691	1.01641	1.15621	1.06797	484	54.854	7.10791	1.11093	0.488228
D3DVA8	Ubiquilin 4, isoform CRA_a	UBQLN4	10.87	1	3	3	1.00171	0.998283	1.08159	0.996951	423	45.9962	4.79248	1.03927	0.801095
B4E043	KH domain containing, RNA binding, signal transduction associated 1, isoform CRA_b	KHDRBS1	13.54	4	5	9	1.02855	0.967779	0.937694	0.987959	347	38.6583	6.46826	0.964597	0.818763
O00264	Membrane-associated progesterone receptor component 1	PGRMC1	16.92	3	4	5	1.02552	0.971339	1.37988	1.35518	195	21.6578	4.70361	1.36968	0.0381723
Q6P996	Pyridoxal-dependent decarboxylase domain-containing protein 1	PDXDC1	8.5	5	5	6	1.04006	0.954882	1.0409	1.00064	788	86.6523	5.37646	1.02336	0.880972
P42025	Beta-centractin	ACTR1B	15.69	1	5	7	1.05226	0.941095	0.961505	0.996655	376	42.2667	6.40479	0.982345	0.907002
Q15075	Early endosome antigen 1	EEA1	6.66	8	9	9	1.03511	0.960482	1.05052	1.11207	1411	162.367	5.68115	1.08368	0.595332
O00273	DNA fragmentation factor subunit alpha	DFFA	19.94	5	5	6	0.965934	1.03857	1.12689	1.08138	331	36.4995	4.79248	1.10165	0.522452
Q86SZ5	Full-length cDNA clone CS0DL005YG10 of B cells (Ramos cell line) of Homo sapiens (human)	GMPR2	13.51	2	2	2	1.0638	0.922433	1.12211	1.05406	185	19.4628	7.69385	1.09563	0.546096
Q96DP0	cDNA FLJ31479 fis, clone NT2NE2001634, moderately similar to NADH-UBIQUINONE OXIDOREDUCTASE 9 KD SUBUNIT (EC 1.6.5.3)		4.61	2	2	3	0.968665	1.03567	0.992186	1.04474	456	49.2153	8.98291	1.01626	0.916753
A0A0A0MSK5	Torsin-1A-interacting protein 1	TOR1AIP1	5.84	2	2	3	1.00333	0.996451	1.31325	1.22906	462	52.3743	7.06396	1.2713	0.114316
Q59FM5	Guanine nucleotide-binding protein G, alpha subunit variant (Fragment)		10.92	2	4	5	0.996164	1.0045	1.1878	1.16155	357	41.8644	5.69385	1.17428	0.290818
B4DQJ4	cDNA FLJ59213, highly similar to Nuclear valosin-containing protein-like		3.4	1	1	1	0.957786	1.04797	0.981061	1.17303	589	64.8734	5.88428	1.07395	0.638286
A0A087X176	Sulfhydryl oxidase	QSOX2	2.3	1	1	1	1.04077	0.954086	0.648521	1.01268	696	77.2013	7.47412	0.83274	0.239926
Q59GJ0	Eukaryotic translation initiation factor 4 gamma, 3 variant (Fragment)		3.88	3	7	8	0.893981	1.11864	0.933855	0.980842	1780	195.836	5.64307	0.951346	0.7466
G3V1N2	HCG1745306, isoform CRA_a	HBA2	40	4	5	61	1.02261	0.974636	1.22989	1.17052	110	11.9402	8.76318	1.20186	0.22569
B4DGM5	cDNA FLJ53983, highly similar to IWS1 homolog		2.61	1	1	1	0.943712	1.0639	0.838853	1.08143	729	82.0719	4.77979	0.9565	0.772275
U3KQP3	NADH dehydrogenase [ubiquinone] 1 alpha subcomplex subunit 13 (Fragment)	NDUFA13	29.33	2	2	3	0.974726	1.02881	0.928527	0.975269	75	8.70253	9.979	0.950218	0.741481
Q9HAV0	Guanine nucleotide-binding protein subunit beta-4	GNB4	15	1	5	9	1.0614	0.930747	1.40882	1.15931	340	37.543	5.99854	1.28913	0.0945856
J9ZVQ3	Apolipoprotein E (Fragment)	APOE	12.18	3	3	6	0.975522	1.02791	1.63983	1.62886	238	26.835	8.11865	1.63155	0.00125828
Q09161	Nuclear cap-binding protein subunit 1	NCBP1	2.28	2	2	3	1.06295	0.928995	0.856939	0.882491	790	91.7805	6.43018	0.873231	0.382378
B7Z6U8	cDNA FLJ53665, highly similar to Four and a half LIM domains protein 1		25.77	6	6	9	1.00474	0.99485	1.08324	1.12717	260	29.4797	8.26514	1.10543	0.510877
E5RJR5	S-phase kinase-associated protein 1	SKP1	15.95	3	3	7	0.994109	1.00688	1.04889	1.04814	163	18.7083	4.70361	1.048	0.757531
B4E184	cDNA FLJ53267, highly similar to Optineurin		4.81	2	2	2	0.936935	1.06959	0.925715	0.984326	520	59.5762	5.2749	0.951913	0.751724
Q96I24	Far upstream element-binding protein 3	FUBP3	7.52	3	5	6	0.988212	1.01355	1.08815	1.0359	572	61.6022	8.38232	1.06109	0.696607
P17858	6-phosphofructokinase, liver type	PFKL	10.13	3	6	7	0.980805	1.02193	1.00071	1.04451	780	84.9642	7.50342	1.02121	0.891148
Q96FQ6	Protein S100-A16	S100A16	33.01	3	3	4	0.989491	1.01132	0.935551	1.0064	103	11.794	6.78564	0.970582	0.84988
P20674	Cytochrome c oxidase subunit 5A, mitochondrial	COX5A	21.33	4	4	8	0.988523	1.01316	0.990318	1.0356	150	16.7517	6.78564	1.01211	0.937392
P09913	Interferon-induced protein with tetratricopeptide repeats 2	IFIT2	12.92	4	6	8	0.995101	1.00576	0.702067	0.741279	472	54.5975	6.75635	0.721363	0.035392
Q96RS6	NudC domain-containing protein 1	NUDCD1	5.15	3	3	5	1.02952	0.966816	0.930584	0.975118	583	66.7133	5.10986	0.954599	0.76713
C9JEU5	Fibrinogen gamma chain	FGG	2.02	1	1	2	0.932732	1.06901	2.2262	2.0162	445	50.2904	6.0874	2.11936	7.6183e-07
F8VVL1	Density-regulated protein	DENR	21.25	3	3	4	0.990142	1.01093	1.02726	0.911189	160	17.759	9.0415	0.968708	0.839501
Q9NUJ1	Mycophenolic acid acyl-glucuronide esterase, mitochondrial	ABHD10	8.5	2	2	3	1.11485	0.870277	1.24555	0.934913	306	33.9107	8.57275	1.0984	0.538142
Q4LE74	MYO9B variant protein (Fragment)	MYO9B variant protein	1.23	2	2	2	1.04483	0.942849	1.03107	0.987818	2028	229.571	8.5874	1.0157	0.916753
B7Z1X9	cDNA FLJ53726, highly similar to Coiled-coil-helix-coiled-coil-helixdomain-containing protein 3		25.36	3	3	5	0.96504	1.03977	0.92209	0.963915	138	15.6023	9.20264	0.940741	0.695714
H3BPC4	SUMO-conjugating enzyme UBC9 (Fragment)	UBE2I	51.43	5	5	8	0.984477	1.01774	1.06863	1.1018	70	7.99403	9.71533	1.08401	0.595332
C9JJU7	Protein FAM207A (Fragment)	FAM207A	6.9	1	1	2	0.954702	1.05098	1.0683	0.937103	203	22.204	10.8872	0.99986	1
Q567R0	UQCRH protein	UQCRH	49.41	4	4	7	0.965624	1.03911	1.23313	1.11722	85	9.94683	5.45264	1.1724	0.295976
P61966	AP-1 complex subunit sigma-1A	AP1S1	15.82	2	2	2	0.974316	1.02912	0.856398	0.922989	158	18.7206	5.73193	0.888169	0.444894
A0A0A8JCD0	Niemann-Pick C1 protein	NPC1	2.74	3	3	4	1.01632	0.980402	1.29587	1.29795	1278	142.061	5.37646	1.29904	0.0849649
Q59GY3	Arginine/serine-rich splicing factor 6 variant (Fragment)		17.56	4	6	8	0.976421	1.02687	0.952072	0.958775	279	31.8461	10.9458	0.953853	0.761989
O96005	Cleft lip and palate transmembrane protein 1	CLPTM1	10.31	5	5	6	1.01401	0.984361	1.04258	0.956461	669	76.0485	6.30322	1.00033	1
Q15599	Na(+)/H(+) exchange regulatory cofactor NHE-RF2	SLC9A3R2	14.84	4	4	4	0.990681	1.0105	0.942089	0.87712	337	37.391	7.92822	0.909068	0.53946
O75368	SH3 domain-binding glutamic acid-rich-like protein	SH3BGRL	47.37	6	6	7	1.03859	0.956557	1.20481	1.1219	114	12.7664	5.24951	1.16618	0.311871
O75569	Interferon-inducible double-stranded RNA-dependent protein kinase activator A	PRKRA	7.67	2	2	2	0.958763	1.04589	0.985566	1.13052	313	34.3825	8.41162	1.05559	0.719745
A0A024QZE7	Transforming growth factor beta 1 induced transcript 1, isoform CRA_a	TGFB1I1	11.71	4	4	5	0.966725	1.03786	0.71684	0.75148	444	47.9099	7.57666	0.73248	0.0448068
C9JHL4	Negative elongation factor A (Fragment)	NELFA	12.93	3	3	3	1.00823	0.990906	0.691504	0.737592	294	32.3805	9.89111	0.714857	0.0309597
D3DWB6	Ubiquitin carboxyl-terminal hydrolase	USP9X	2.35	5	5	6	1.00682	0.992107	0.971812	0.968259	2379	271.081	5.97314	0.970555	0.84988
Q8TBX8	Phosphatidylinositol 5-phosphate 4-kinase type-2 gamma	PIP4K2C	7.6	3	3	4	0.959366	1.04544	1.2919	1.12633	421	47.2701	6.84424	1.20621	0.217422
B3KRY3	cDNA FLJ35079 fis, clone PLACE6005283, highly similar to Lysosome-associated membrane glycoprotein 1		11.14	4	4	4	1.0155	0.982652	1.22688	1.12618	395	42.5584	8.49951	1.17761	0.280709
B3KNL8	cDNA FLJ14908 fis, clone PLACE1005953, highly similar to Alpha-1,3-mannosyltransferase ALG2		6.05	1	1	1	0.925156	1.08489	1.05141	0.92444	248	28.1025	6.63916	0.982988	0.912191
R4GN98	Protein S100 (Fragment)	S100A6	36.47	4	4	17	0.985442	1.01669	1.23433	1.22559	85	9.67506	5.45264	1.22865	0.174523
E7EPN9	Protein PRRC2C	PRRC2C	1.42	1	4	4	0.933699	1.07523	0.871468	1.02899	2819	308.589	9.0708	0.946005	0.72107
B4DQN8	cDNA FLJ50056, highly similar to Homo sapiens BAT2 domain containing 1 (BAT2D1), mRNA (Fragment)		4.65	1	4	4	0.910319	1.10168	0.795099	0.856007	860	100.585	5.68115	0.820631	0.20462
P04080	Cystatin-B	CSTB	12.24	1	1	4	1.03666	0.958737	1.16349	1.17788	98	11.1326	7.56201	1.17339	0.293388
P27694	Replication protein A 70 kDa DNA-binding subunit	RPA1	24.35	11	11	13	1.01067	0.98815	0.970417	0.971207	616	68.0953	7.21045	0.971387	0.84988
F5GXS8	Protein quaking (Fragment)	QKI	18.75	2	2	3	0.975272	1.02819	0.780598	0.826396	160	18.0044	8.07471	0.802107	0.155873
P19623	Spermidine synthase	SRM	27.81	6	6	9	0.997514	1.00303	0.798765	0.887702	302	33.8027	5.49072	0.843005	0.272019
P17096	High mobility group protein HMG-I/HMG-Y	HMGA1	38.32	1	4	17	0.975935	1.02744	1.0527	1.05509	107	11.6691	10.3159	1.05212	0.738523
F6U1T9	Calcineurin subunit B type 1	PPP3R1	6.25	1	1	1	0.985308	1.01684	1.30882	1.21491	160	18.1961	4.91943	1.26051	0.126743
F8WDS9	LanC-like protein 1	LANCL1	28.05	2	2	3	0.970974	1.03306	1.36476	1.31589	82	9.27676	9.99365	1.33763	0.0551912
B3KXX7	cDNA FLJ46277 fis, clone TESTI4029731		5.54	2	2	5	1.00188	0.998093	1.08366	0.992635	614	66.4387	4.90674	1.03816	0.806
P47755	F-actin-capping protein subunit alpha-2	CAPZA2	11.89	2	3	5	0.954451	1.05117	0.633571	0.703742	286	32.9286	5.84619	0.666782	0.00920001
P51570	Galactokinase	GALK1	15.82	5	5	7	0.990137	1.01138	1.30629	1.30308	392	42.2456	6.45557	1.3037	0.0804856
H7C0E5	Zinc finger protein ZPR1 (Fragment)	ZPR1	11.92	4	4	4	0.979642	1.02318	0.87251	0.931491	386	42.6259	4.729	0.900728	0.50255
Q496C9	D-tyrosyl-tRNA(Tyr) deacylase	DTD1	7.66	1	1	1	0.862261	1.15605	0.806765	0.780403	209	23.469	8.35303	0.786385	0.121455
H0Y783	FERM, RhoGEF and pleckstrin domain-containing protein 1 (Fragment)	FARP1	6.05	1	1	2	1.06277	0.914362	0.874754	0.792666	215	24.7336	7.79639	0.843352	0.272019
A0A0A0MRK6	Metaxin 1, isoform CRA_b	MTX1	8.37	3	3	4	1.00507	0.993673	1.01715	0.907086	466	51.4306	9.78857	0.962722	0.808409
Q5VW32	BRO1 domain-containing protein BROX	BROX	7.54	2	2	2	0.919678	1.0882	1.01629	1.03457	411	46.4467	7.6499	1.02141	0.891148
P58546	Myotrophin	MTPN	22.03	2	2	4	0.9927	1.00813	0.902609	0.804919	118	12.8866	5.51611	0.853412	0.306506
A4UCT0	Fructose-bisphosphate aldolase (Fragment)		40.98	1	4	15	1.04625	0.947895	1.1832	1.08888	122	13.3938	6.771	1.13938	0.391428
E9PPG9	mRNA export factor	RAE1	5.99	1	1	1	0.996425	1.00426	0.862693	0.949857	217	24.0455	6.0874	0.905964	0.5255
F5GY03	SPARC (Fragment)	SPARC	26.85	4	4	6	1.00217	0.997737	1.18318	1.1637	149	17.4585	6.27783	1.17349	0.293388
Q13546	Receptor-interacting serine/threonine-protein kinase 1	RIPK1	5.51	3	3	3	1.04542	0.948835	0.876951	0.922228	671	75.8826	6.32861	0.902183	0.507107
A0A087X1A5	Double-stranded RNA-binding protein Staufen homolog 1	STAU1	5.07	3	3	3	0.972136	1.03174	1.00711	1.09653	493	54.9116	9.67139	1.04978	0.747999
Q00688	Peptidyl-prolyl cis-trans isomerase FKBP3	FKBP3	21.43	4	4	7	1.00482	0.994767	1.08487	1.04077	224	25.1613	9.27588	1.06304	0.687459
B9EG55	GRB10 interacting GYF protein 2	GIGYF2	2.85	4	4	5	0.985172	1.01699	1.1499	0.994221	1298	149.85	5.5415	1.0709	0.651502
Q5T4S7	E3 ubiquitin-protein ligase UBR4	UBR4	2.12	7	7	7	1.00656	0.992792	1.1092	1.01376	5183	573.476	6.03662	1.06182	0.692025
P20645	Cation-dependent mannose-6-phosphate receptor	M6PR	7.94	2	2	2	0.996987	1.00352	1.05912	1.08648	277	30.9734	5.8335	1.07253	0.642675
Q6FIE5	PHP14 protein	PHP14	25.6	3	3	4	0.979416	1.0235	1.53677	1.30879	125	13.7836	6.07471	1.42071	0.0206853
H3BPJ9	NADH dehydrogenase [ubiquinone] 1 beta subcomplex subunit 10	NDUFB10	20.5	3	3	5	1.00411	0.99557	0.980945	1.00872	161	19.2456	8.70459	0.994995	0.974282
B4DDK6	Putative mitochondrial import inner membrane translocase subunit Tim23B	TIMM23B	14.29	1	1	1	0.956589	1.04933	0.794753	0.957051	140	14.59	4.4751	0.873318	0.382378
Q9NWE9	cDNA FLJ10074 fis, clone HEMBA1001744, weakly similar to SCY1 PROTEIN		7.53	2	2	2	0.976895	1.02505	1.03081	0.785677	332	37.8238	6.37939	0.907361	0.530137
A0A087WUV8	Basigin	BSG	40.21	5	5	10	1.00309	0.996712	1.14223	1.16673	189	20.5294	6.68311	1.1546	0.342678
O60869	Endothelial differentiation-related factor 1	EDF1	27.7	4	4	5	0.972662	1.03115	0.744056	0.785802	148	16.3589	9.94971	0.763476	0.0819115
O15514	DNA-directed RNA polymerase II subunit RPB4	POLR2D	23.24	2	2	2	0.97746	1.02455	0.831309	0.824351	142	16.3011	4.79248	0.827	0.221834
Q5F2F8	Serine/threonine-protein phosphatase	PPP3CB	13.31	2	5	5	0.931782	1.07513	0.886003	0.731885	496	55.9789	5.70654	0.806157	0.165414
A8K9E1	cDNA FLJ77957, highly similar to Homo sapiens HBS1-like (S. cerevisiae) (HBS1L), mRNA		13.74	6	6	6	0.993168	1.00777	0.930863	1.01934	684	75.4556	6.60986	0.974646	0.870651
A8K8K1	cDNA FLJ76936, highly similar to Homo sapiens RNA terminal phosphate cyclase domain 1 (RTCD1), mRNA		6.28	2	2	4	0.95883	1.04551	0.822537	0.875558	366	39.2954	8.04541	0.847209	0.28553
O14777	Kinetochore protein NDC80 homolog	NDC80	3.27	2	2	2	0.898457	1.10897	0.808993	0.891726	642	73.8665	5.60498	0.847212	0.28553
E5KLK2	Mitochondrial dynamin-like 120 kDa protein	OPA1	3.57	3	3	3	0.966849	1.03772	1.04557	0.996596	924	107.501	7.98682	1.01875	0.901363
O60502	Protein O-GlcNAcase	MGEA5	4.91	4	4	5	1.00318	0.99662	0.96444	1.1317	916	102.849	4.90674	1.04818	0.757531
P46087	Putative ribosomal RNA methyltransferase NOP2	NOP2	4.8	3	3	5	0.968559	1.03579	0.985295	0.945162	812	89.2471	9.23193	0.963135	0.808409
B4E0H8	cDNA FLJ60385, highly similar to Integrin alpha-3		6.75	6	6	8	1.01422	0.98413	1.46633	1.36083	1037	115.094	6.56592	1.41475	0.022265
Q6PJM3	TNS1 protein (Fragment)	TNS1	10.05	2	3	3	1.01885	0.978885	0.958144	0.873198	438	46.9396	9.20264	0.916707	0.57734
Q9H8D5	cDNA FLJ13732 fis, clone PLACE3000145, moderately similar to TENSIN		8.81	1	2	2	0.96427	1.04064	1.06569	1.10743	261	28.5108	8.67529	1.0839	0.595332
Q9H773	dCTP pyrophosphatase 1	DCTPP1	13.53	2	2	4	1.01516	0.982484	0.971085	0.882225	170	18.6694	5.03369	0.927747	0.630812
Q08J23	tRNA (cytosine(34)-C(5))-methyltransferase	NSUN2	7.56	4	4	6	1.04085	0.953927	0.857787	0.967028	767	86.4158	6.771	0.914795	0.567785
Q92769	Histone deacetylase 2	HDAC2	7.99	2	3	6	1.00347	0.996286	0.722977	0.837257	488	55.3288	5.90967	0.780211	0.110048
Q53G42	mRNA decapping enzyme variant (Fragment)		13.35	3	3	4	0.991808	1.00917	0.97576	0.931893	337	38.586	6.37939	0.95336	0.756854
A6NDG6	Phosphoglycolate phosphatase	PGP	4.05	1	1	2	0.998778	0.996725	1.09762	1.20505	321	33.9845	6.13818	1.15393	0.345587
Q9NZJ9	Diphosphoinositol polyphosphate phosphohydrolase 2	NUDT4	7.78	1	1	1	0.987817	1.014	1.16813	1.03692	180	20.2932	6.354	1.10152	0.522452
A8K9U4	cDNA FLJ77205, highly similar to Homo sapiens hect domain and RLD 4 (HERC4), transcript variant 2, mRNA (Fragment)		2.92	3	3	4	1.01106	0.987691	1.04742	1.044	1027	115.131	6.16357	1.04636	0.767119
A0A024R1T5	2',3'-cyclic nucleotide 3' phosphodiesterase, isoform CRA_a	CNP	21.7	8	9	11	0.998024	1.00237	0.905366	1.02096	401	45.0703	8.52881	0.962975	0.808409
C9JPA8	Golgi to ER traffic protein 4 homolog (Fragment)	GET4	10.14	1	1	1	1.08978	0.898646	1.18713	0.837196	148	16.5321	5.71924	1.01805	0.906484
A0A087WTH0	Enolase-phosphatase E1	ENOPH1	11.59	2	2	3	0.972582	1.03124	0.748173	0.84884	207	23.3497	5.09717	0.796985	0.14448
H0YNW5	Deoxyuridine 5'-triphosphate nucleotidohydrolase, mitochondrial	DUT	37.72	5	5	7	1.02417	0.972877	0.820717	0.827327	167	17.816	7.28369	0.825243	0.215999
Q13131	5'-AMP-activated protein kinase catalytic subunit alpha-1	PRKAA1	8.41	3	3	3	0.937958	1.07041	0.972941	0.981558	559	63.9686	8.11865	0.973179	0.860264
A8K0P2	cDNA FLJ76209, highly similar to Homo sapiens inorganic pyrophosphatase 2 (PPA2), transcript variant 2, mRNA		10.95	2	3	6	0.996633	1.00286	1.15284	1.23206	274	31.5559	7.43018	1.19275	0.245217
H0YL43	Reticulocalbin-2 (Fragment)	RCN2	14.84	2	2	2	0.989002	1.01248	1.01144	1.12252	155	17.7084	4.58936	1.06619	0.673855
A0A024R7L5	UPF1 regulator of nonsense transcripts homolog (Yeast), isoform CRA_b	UPF1	8.77	8	8	9	1.01148	0.987232	0.851719	1.0037	1118	122.958	6.68311	0.928311	0.630812
A8K734	cDNA FLJ77575, highly similar to Homo sapiens hedgehog interacting protein (HHIP), mRNA		3	1	2	2	1.00411	0.995563	0.819173	0.725516	700	78.7842	7.89893	0.77247	0.0960561
A8K7W3	cDNA FLJ75780, highly similar to Homo sapiens SGT1, suppressor of G2 allele of SKP1 (SUGT1), mRNA		16.22	4	4	5	1.01203	0.986608	1.01536	0.987287	333	37.8099	5.14795	1.00201	0.989503
A8K594	cDNA FLJ77256, highly similar to Homo sapiens SH3-domain binding protein 4 (SH3BP4), mRNA		2.49	2	2	2	0.925507	1.084	0.890792	0.788497	963	107.431	7.59131	0.835672	0.2493
H7C4W1	Integrin beta (Fragment)	ITGB5	6.46	1	1	1	0.92703	1.08277	1.08703	1.06118	263	29.0522	6.15088	1.06887	0.660394
P60891	Ribose-phosphate pyrophosphokinase 1	PRPS1	20.13	1	6	10	1.04243	0.952214	1.37468	1.25219	318	34.8119	6.97607	1.31696	0.0698014
B2R860	cDNA, FLJ93752, highly similar to Homo sapiens phosphoribosyl pyrophosphate synthetase 2 (PRPS2), mRNA		23.27	1	6	10	0.993231	1.00787	0.874085	0.877177	318	34.6479	6.45557	0.875148	0.390447
Q96BM9	ADP-ribosylation factor-like protein 8A	ARL8A	18.82	1	3	4	0.998084	1.00238	1.09214	1.12302	186	21.402	7.76709	1.10732	0.503253
P08572	Collagen alpha-2(IV) chain	COL4A2	3.39	4	4	5	0.884086	1.13136	1.31767	1.2065	1712	167.449	8.66064	1.25242	0.138898
D6RBD9	Thioredoxin domain-containing protein 15 (Fragment)	TXNDC15	12.26	1	1	1	0.957948	1.04779	1.171	1.11354	155	16.8711	4.41162	1.139	0.391428
Q2Q9H2	Glucose-6-phosphate 1-dehydrogenase (Fragment)	G6PD	28.63	12	12	19	0.995163	1.00569	1.09278	1.14401	475	54.7898	7.07861	1.11792	0.46265
L7N2F4	Alanyl-tRNA-editing protein Aarsd1 (Fragment)	AARSD1	18.57	2	2	2	0.975135	1.02695	0.987316	0.916526	140	15.474	6.37939	0.95093	0.7466
P68431	Histone H3.1	HIST1H3A	29.41	1	6	25	1.03619	0.959276	0.65458	0.73863	136	15.3945	11.1216	0.698189	0.0207582
Q969H8	UPF0556 protein C19orf10	C19orf10	27.17	4	4	7	1.05559	0.937327	0.855348	0.94827	173	18.7833	6.68311	0.905015	0.520877
P40261	Nicotinamide N-methyltransferase	NNMT	16.29	4	4	6	0.946263	1.06101	0.974566	1.01679	264	29.5551	5.74463	0.992068	0.9588
P35249	Replication factor C subunit 4	RFC4	14.6	4	4	4	1.02968	0.966573	1.01667	0.937361	363	39.6569	8.01611	0.978848	0.891426
P84095	Rho-related GTP-binding protein RhoG	RHOG	28.8	5	6	6	0.9492	1.05769	1.00556	0.94617	191	21.2949	8.11865	0.972517	0.860264
B4E1G2	Serine hydroxymethyltransferase		26.7	10	10	18	1.01492	0.983323	0.982791	0.985339	442	49.2304	9.29053	0.984932	0.922565
A8K9U0	cDNA FLJ78260, highly similar to Homo sapiens RNA binding motif protein 4, mRNA		12.64	4	4	4	0.973521	1.03005	1.00223	0.973099	364	40.2586	7.07861	0.985903	0.927749
E9PHT6	Pantothenate kinase 4	PANK4	7.77	4	4	4	1.03235	0.960936	1.06224	0.950299	734	81.3355	6.16357	1.00966	0.947758
P55036	26S proteasome non-ATPase regulatory subunit 4	PSMD4	19.89	6	6	8	1.04596	0.948132	1.18167	1.15507	377	40.7112	4.79248	1.17183	0.295976
A6NGP5	Hematological and neurological-expressed 1-like protein	HN1L	20.22	3	3	4	0.986321	1.01555	1.11339	1.06072	178	18.8944	9.45166	1.08604	0.586949
Q5T6K7	Nuclear transcription factor Y subunit gamma (Fragment)	NFYC	9.3	1	1	1	0.987881	1.01393	0.945256	0.754585	129	14.8998	8.44092	0.849153	0.292428
Q6EMK4	Vasorin	VASN	4.61	2	2	2	0.95891	1.04658	0.964509	0.899592	673	71.6675	7.38623	0.929499	0.635744
H7BY36	RNA-binding protein EWS (Fragment)	EWSR1	14.29	3	3	4	1.00405	0.995562	1.02994	1.09396	308	32.1604	9.81787	1.06216	0.692025
P62304	Small nuclear ribonucleoprotein E	SNRPE	25	2	2	8	1.0124	0.985826	0.753513	0.677451	92	10.7966	9.43701	0.716117	0.031666
B4E324	cDNA FLJ60397, highly similar to Lysosomal protective protein (EC 3.4.16.5)		5.42	2	2	2	0.965917	1.03877	0.900264	0.902558	480	54.235	6.97607	0.899303	0.493486
B3GQE6	DEAD box polypeptide 27	DDX27	7.19	5	5	6	0.980979	1.02165	1.02828	1.0032	765	86.5806	9.24658	1.01441	0.927056
Q7Z4Y4	GTP:AMP phosphotransferase		19.82	4	4	5	0.983336	1.01907	1.3602	1.26176	227	25.6046	9.30518	1.30941	0.0762161
Q70E73	Ras-associated and pleckstrin homology domains-containing protein 1	RAPH1	1.92	2	2	2	1.01876	0.97888	1.26382	1.09082	1250	135.171	8.85107	1.17871	0.278225
O15270	Serine palmitoyltransferase 2	SPTLC2	4.09	2	2	2	0.996759	1.0007	0.79547	0.772416	562	62.8839	7.78174	0.784942	0.119499
F8VR84	UPF0160 protein MYG1, mitochondrial	C12orf10	10.33	2	2	2	0.984949	1.01631	0.73754	0.932966	213	24.043	5.38916	0.834728	0.246151
Q53H82	Beta-lactamase-like protein 2	LACTB2	6.25	1	1	1	1.03636	0.95908	1.14683	0.968601	288	32.7849	6.80029	1.06013	0.701204
K7EIR2	Protein QIL1	C19orf70	32.95	2	2	2	0.992135	1.00643	0.94702	1.0362	88	9.69403	8.76318	0.99232	0.9588
F8W7U8	Double-strand break repair protein MRE11A	MRE11A	4.38	3	3	3	0.976688	1.02659	1.09917	1.03145	707	80.4723	5.89697	1.06356	0.682908
Q5T1M7	60 kDa U4/U6 snRNP-specific spliceosomal protein	PRPF4	3.07	1	1	1	0.979446	1.02347	1.13274	0.982972	521	58.2843	7.41553	1.05632	0.719745
E9PC52	Histone-binding protein RBBP7	RBBP7	15.87	1	6	8	0.992973	1.00817	1.00495	1.10966	416	46.9088	5.07178	1.05671	0.715087
Q9NRF9	DNA polymerase epsilon subunit 3	POLE3	12.24	1	1	1	1.19646	0.777948	0.782027	0.681035	147	16.8493	4.7417	0.741012	0.0538713
P48637	Glutathione synthetase	GSS	17.93	6	6	6	0.940829	1.06705	1.11574	1.11049	474	52.3523	5.92236	1.10875	0.495703
B4DMZ0	Non-specific protein-tyrosine kinase		9.43	3	3	3	1.03636	0.959075	0.969143	0.922334	371	42.0703	6.39209	0.9479	0.731262
P30837	Aldehyde dehydrogenase X, mitochondrial	ALDH1B1	6.19	2	2	3	1.00377	0.995948	1.08218	0.982826	517	57.1702	6.80029	1.03265	0.830708
Q96M27	Protein PRRC1	PRRC1	11.01	4	4	6	0.992091	1.00908	1.18274	1.24636	445	46.6718	5.8335	1.21384	0.20162
A5PKX5	Alpha-mannosidase	MAN2A1	2.62	3	3	4	0.97226	1.03157	0.957101	0.867942	1143	130.954	7.57666	0.910775	0.548843
F8W9S7	GTPase-activating protein and VPS9 domain-containing protein 1	GAPVD1	6.94	7	7	7	0.979387	1.02354	1.11406	0.911149	1412	157.365	5.18604	1.01113	0.942571
C9JA91	Transforming acidic coiled-coil-containing protein 3 (Fragment)	TACC3	10.82	2	2	3	0.978518	1.02452	0.687616	0.934469	231	24.841	4.91943	0.809812	0.175338
E9PP60	GDP-L-fucose synthase	TSTA3	10.43	1	1	1	0.940689	1.06732	1.28458	1.09108	115	12.097	7.82568	1.18309	0.268459
B7Z6E8	cDNA FLJ59425, highly similar to SH3-domain kinase-binding protein 1		14.6	4	4	4	0.983563	1.01831	1.11495	0.945399	404	44.208	8.98291	1.02921	0.850684
P36405	ADP-ribosylation factor-like protein 3	ARL3	20.88	4	4	8	1.052	0.940851	1.08846	1.06198	182	20.4428	7.23975	1.07907	0.616595
H0Y2N6	Casein kinase I isoform delta (Fragment)	CSNK1D	10	1	1	2	1.12348	0.849242	0.773206	0.517628	120	13.7781	9.26123	0.654342	0.00631194
P40123	Adenylyl cyclase-associated protein 2	CAP2	6.92	2	2	2	0.980229	1.02158	0.921361	0.900195	477	52.7908	6.3667	0.909956	0.544144
Q9UII4	E3 ISG15--protein ligase HERC5	HERC5	3.32	3	3	3	1.0146	0.983694	0.734768	0.859618	1024	116.777	7.6499	0.797872	0.146712
Q2NL82	Pre-rRNA-processing protein TSR1 homolog	TSR1	9.2	6	6	6	1.01288	0.98563	0.971815	0.993119	804	91.7519	7.41553	0.9832	0.912191
Q59ES3	Amino acid transporter (Fragment)		7.3	1	3	4	1.08872	0.895637	0.548713	0.526295	548	57.3537	5.37646	0.541742	8.17467e-05
P52701	DNA mismatch repair protein Msh6	MSH6	6.76	7	7	7	1.0047	0.994904	0.925812	1.04794	1360	152.689	6.90283	0.987072	0.932931
B4DKU3	cDNA FLJ53449, highly similar to rRNA methyltransferase 3 (EC 2.1.1.-)		4.82	2	2	2	0.977584	1.02413	0.752481	0.854075	726	82.5283	6.37939	0.802592	0.158223
Q86TY2	Full-length cDNA clone CS0DI035YL21 of Placenta of Homo sapiens (human) (Fragment)		14.95	3	3	3	0.889449	1.12529	0.849961	0.818761	301	33.1802	5.51611	0.828258	0.224788
C9JQR6	Inactive tyrosine-protein kinase 7 (Fragment)	PTK7	6.23	1	1	1	1.01315	0.985334	0.880471	0.926321	257	28.5548	8.25049	0.90408	0.516271
P63173	60S ribosomal protein L38	RPL38	41.43	3	3	11	0.99275	1.00842	0.911551	0.914327	70	8.21273	10.0962	0.912406	0.553557
Q96JB5	CDK5 regulatory subunit-associated protein 3	CDK5RAP3	5.53	2	3	5	1.00169	0.998304	1.10601	0.904061	506	56.885	4.75439	1.00504	0.9738
P42766	60S ribosomal protein L35	RPL35	29.27	4	4	7	1.04404	0.95039	0.745018	0.783508	123	14.5426	11.0483	0.766397	0.0864437
P49792	E3 SUMO-protein ligase RanBP2	RANBP2	3.23	6	7	8	1.01884	0.978903	0.849916	0.900102	3224	357.974	6.20166	0.875998	0.394514
A0PJ92	NOP56 protein (Fragment)	NOP56	10.51	4	4	6	1.03881	0.956296	1.0976	1.0492	447	49.7254	9.1001	1.07603	0.629559
Q9NX46	Poly(ADP-ribose) glycohydrolase ARH3	ADPRHL2	10.19	3	3	3	1.03403	0.961717	1.19354	1.30578	363	38.9222	5.07178	1.25232	0.138898
O15400	Syntaxin-7	STX7	10.73	2	2	3	0.980198	1.02262	0.992383	0.950098	261	29.7973	5.5542	0.969874	0.84469
D3DWY2	Inhibitor of kappa light polypeptide gene enhancer in B-cells, kinase gamma, isoform CRA_a	IKBKG	11.97	2	2	2	1.05149	0.939266	1.11959	1.09432	234	26.7216	5.56689	1.11209	0.484518
Q96RF0	Sorting nexin-18	SNX18	2.71	1	1	1	1.3307	0.626083	1.36196	0.989103	628	68.8512	5.68115	1.2015	0.227796
A0A087WUD3	Oligosaccharyltransferase complex subunitTC	OSTC	14.46	1	1	4	1.01623	0.981685	0.976252	0.985978	83	9.36286	7.43018	0.98214	0.907002
P31431	Syndecan-4	SDC4	13.64	2	2	2	0.973737	1.02802	0.931273	0.885932	198	21.628	4.50049	0.907806	0.534791
A0A087WXM6	60S ribosomal protein L17 (Fragment)	RPL17	40.83	6	7	16	1.02616	0.970615	0.740042	0.885617	169	19.5732	10.0376	0.814141	0.185646
Q9ULX6	A-kinase anchor protein 8-like	AKAP8L	2.32	1	1	1	0.996493	1.00418	1.50732	1.62357	646	71.6037	5.07178	1.56491	0.00318507
I3L1L3	Myb-binding protein 1A (Fragment)	MYBBP1A	10.22	10	10	13	0.981173	1.02152	0.966649	0.919834	1252	140.154	9.26123	0.941975	0.700769
F5H2U8	High mobility group protein HMGI-C	HMGA2	52.53	4	4	9	0.99293	1.00822	0.839164	0.991637	99	10.7608	12.0884	0.914877	0.567785
P52815	39S ribosomal protein L12, mitochondrial	MRPL12	10.61	2	2	3	0.973432	1.03027	1.10911	1.09128	198	21.3346	8.86572	1.09816	0.538142
M0R308	Phosphatidylinositol 3-kinase catalytic subunit type 3 (Fragment)	PIK3C3	9.84	1	1	1	0.973867	1.02978	1.34088	1.17495	183	20.4126	5.92236	1.25562	0.133378
O14828	Secretory carrier-associated membrane protein 3	SCAMP3	12.39	3	3	4	0.966593	1.03801	1.30838	1.09632	347	38.2623	7.63525	1.19959	0.229918
K7ELS0	Uncharacterized protein C19orf43	C19orf43	10.61	1	1	2	0.965209	1.03946	0.871001	0.917599	132	13.4953	4.90674	0.892218	0.462309
P60983	Glia maturation factor beta	GMFB	11.27	2	2	3	1.02965	0.96667	1.16915	1.09117	142	16.7025	5.2876	1.13224	0.414251
A0A0G2JNZ2	Protein scribble homolog	SCRIB	3.5	4	4	4	1.04582	0.945937	1.24724	1.02868	1630	174.808	5.07178	1.14267	0.378797
B2R6K4	cDNA, FLJ92996, highly similar to Homo sapiens guanine nucleotide binding protein (G protein), beta polypeptide 1 (GNB1), mRNA		27.65	3	8	11	1.00676	0.992569	0.998948	0.993381	340	37.277	6.17627	0.996499	0.979435
Q15388	Mitochondrial import receptor subunit TOM20 homolog	TOMM20	8.97	1	1	2	1.05198	0.938368	1.24807	1.05018	145	16.2877	8.60205	1.1547	0.342678
B7Z737	cDNA FLJ52784, highly similar to Bcl-2-like 13 protein		12.2	2	2	2	0.990074	1.01016	0.910712	1.02738	205	21.6221	4.38623	0.968928	0.839501
D6RBF8	SRSF protein kinase 1 (Fragment)	SRPK1	10.96	1	1	2	0.912232	1.07852	1.08136	1.02018	146	16.6381	5.30029	1.05565	0.719745
G3V4N7	Creatine kinase B-type (Fragment)	CKB	11.98	2	2	4	0.969834	1.03434	1.00106	0.763452	217	24.1008	5.07178	0.880416	0.410986
Q5HYD9	Putative uncharacterized protein DKFZp686M0619 (Fragment)	DKFZp686M0619	11.21	1	1	2	0.957332	1.04763	0.727822	0.764762	107	11.8658	4.79248	0.744445	0.0571863
B4DX01	cDNA FLJ59092		22.26	6	6	9	1.01892	0.978813	1.20259	1.2188	274	30.5013	5.94775	1.21207	0.20548
P31151	Protein S100-A7	S100A7	21.78	2	2	4	0.991231	1.00988	0.7783	0.879389	101	11.4636	6.771	0.828386	0.224788
B7WPG3	Heterogeneous nuclear ribonucleoprotein L-like	HNRNPLL	4.92	1	2	3	0.968583	1.03447	1.06751	0.858897	508	56.4151	7.79639	0.961732	0.803236
B4E357	cDNA FLJ53282, highly similar to Dipeptidyl-peptidase 3 (EC 3.4.14.4)		4.57	2	2	2	0.942512	1.06245	1.1063	1.04439	635	71.034	5.17334	1.07268	0.642675
B4DLT7	cDNA FLJ57745		16.88	2	2	2	0.994598	1.00335	0.812736	0.917278	160	17.5993	10.0669	0.865893	0.354809
Q9P0I2	ER membrane protein complex subunit 3	EMC3	12.26	2	2	3	0.999705	1.00055	1.03671	0.807484	261	29.9324	6.81494	0.921977	0.60146
F2Z2E2	Ras GTPase-activating-like protein IQGAP3	IQGAP3	2.33	2	4	5	0.959019	1.04565	0.71467	0.739364	1588	179.372	7.66455	0.725323	0.0386153
R4GN54	Protein COMMD3-BMI1 (Fragment)	COMMD3-BMI1	20	1	1	2	0.990776	1.00922	1.15047	1.05175	110	12.3202	7.54736	1.10112	0.526347
P13674	Prolyl 4-hydroxylase subunit alpha-1	P4HA1	18.16	8	8	9	1.00779	0.991408	1.04998	1.04041	534	61.011	6.01123	1.04562	0.767119
P07305	Histone H1.0	H1F0	20.62	4	4	8	1.02836	0.968119	1.17452	1.20168	194	20.8502	10.8433	1.19019	0.252016
B3KUJ0	cDNA FLJ39996 fis, clone STOMA2002166, highly similar to Splicing factor 3B subunit 4		3.3	1	1	2	1.00985	0.988495	0.983057	1.06682	424	44.4552	8.23584	1.02579	0.865781
Q14165	Malectin	MLEC	22.6	5	5	5	0.982801	1.01967	1.18303	1.16701	292	32.2136	5.41455	1.17357	0.290818
B4DRU9	cDNA FLJ57179, highly similar to Homo sapiens ATP-binding cassette, sub-family F (GCN20), member 3 (ABCF3), mRNA		7.63	5	5	5	0.965021	1.03979	1.18742	1.02253	668	75.5271	7.18115	1.10232	0.522452
Q8N4P8	Nucleolar GTP-binding protein 1 (Fragment)	GTPBP4	12.18	8	8	8	1.01937	0.977358	0.979934	0.980172	632	73.6628	9.5542	0.98166	0.907002
K7EP28	Transcription activator BRG1 (Fragment)	SMARCA4	11.03	1	1	1	0.936116	1.07249	0.753561	0.84431	136	15.7379	6.81494	0.795512	0.142272
Q5JSH3	WD repeat-containing protein 44	WDR44	3.07	2	2	2	0.974054	1.02797	1.15967	0.999284	913	101.304	5.45264	1.07838	0.6209
Q9BSD7	Cancer-related nucleoside-triphosphatase	NTPCR	17.37	2	2	2	1.03152	0.961636	1.02521	0.99082	190	20.7001	9.53955	1.01148	0.942571
B3KM97	cDNA FLJ10554 fis, clone NT2RP2002385, highly similar to Synaptic glycoprotein SC2		9.09	3	3	3	1.00933	0.989659	1.17539	1.16155	308	36.0298	9.49561	1.16906	0.303844
B4DGN8	cDNA FLJ53377, highly similar to Procollagen-lysine, 2-oxoglutarate 5-dioxygenase 1 (EC 1.14.11.4)		7.83	5	5	6	0.999846	1.00039	0.979618	0.949448	690	79.3492	7.02002	0.964419	0.813585
B4E138	cDNA FLJ50940, highly similar to PHD finger protein 6		7.32	1	1	1	0.976392	1.02693	0.998928	1.074	123	14.0378	7.6792	1.03475	0.820789
B4DS67	cDNA FLJ59967		5.36	1	1	2	1.08007	0.90887	1.29327	1.02308	224	24.0571	8.88037	1.16462	0.314582
C9JG87	39S ribosomal protein L39, mitochondrial (Fragment)	MRPL39	5.05	1	1	2	0.978254	1.02479	0.810648	1.00059	297	34.0104	8.14795	0.904242	0.516271
F5H4M0	Vacuolar protein sorting-associated protein 37B (Fragment)	VPS37B	15.87	2	2	2	0.912506	1.09769	2.28107	0.924271	271	29.6746	6.26514	1.59454	0.00210982
Q9H9P7	cDNA FLJ12620 fis, clone NT2RM4001714, moderately similar to SEPTIN 2 HOMOLOG		14.56	3	4	4	1.00299	0.996837	0.859745	0.892805	261	30.6597	8.44092	0.876353	0.394514
P59998	Actin-related protein 2/3 complex subunit 4	ARPC4	25.6	5	5	10	1.00069	0.998704	1.02365	1.05249	168	19.6543	8.42627	1.03838	0.806
Q9Y6W5	Wiskott-Aldrich syndrome protein family member 2	WASF2	8.23	3	3	3	0.961111	1.04421	0.766682	0.795033	498	54.2504	5.52881	0.778784	0.108224
P19022	Cadherin-2	CDH2	5.41	3	3	4	1.03434	0.960993	1.03906	1.00626	906	99.7473	4.80518	1.02505	0.870835
O96008	Mitochondrial import receptor subunit TOM40 homolog	TOMM40	11.36	4	4	5	1.01291	0.985609	0.758871	0.883095	361	37.8691	7.25439	0.821591	0.207428
Q9NYS3	Apoptosis-related protein PNAS-3 (Fragment)	PNAS-3	26.58	1	1	1	1.01403	0.984339	1.10993	0.947768	79	8.43841	9.70068	1.02969	0.845673
Q8TBT6	Putative uncharacterized protein (Fragment)		3.81	1	1	2	0.99903	0.999131	1.21876	1.2294	315	34.4675	8.86572	1.22521	0.181436
Q8WUH6	Transmembrane protein 263	TMEM263	17.24	1	1	1	1.0209	0.976574	0.965015	1.12566	116	11.7411	9.31982	1.04666	0.762318
H0Y9V9	60S ribosomal protein L9 (Fragment)	RPL9	23.28	5	5	12	1.03523	0.960352	1.00282	1.03861	189	21.5557	10.1548	1.02297	0.880972
Q3ZCQ8	Mitochondrial import inner membrane translocase subunit TIM50	TIMM50	13.31	4	4	5	0.952287	1.0542	1.01171	1.04792	353	39.6215	8.36768	1.02649	0.865781
Q86U79	Adenosine kinase		16.23	6	6	8	1.0063	0.992878	1.19247	1.13663	345	38.7126	6.68311	1.16503	0.314582
Q92522	Histone H1x	H1FX	11.74	2	2	2	1.00952	0.989448	0.876158	0.769685	213	22.4735	10.7554	0.823347	0.210261
C9JBG0	Ras-related protein Rab-34, isoform NARR (Fragment)	RAB34	9	2	2	2	0.958291	1.04105	0.97181	1.14708	211	23.8813	7.72314	1.0598	0.701204
P43034	Platelet-activating factor acetylhydrolase IB subunit alpha	PAFAH1B1	16.59	6	6	8	1.03757	0.957703	1.10984	1.10715	410	46.6082	7.37158	1.11112	0.488228
Q53GE7	Tetratricopeptide repeat domain 1 variant (Fragment)		23.29	5	5	6	0.937124	1.07134	1.18964	1.10492	292	33.5742	4.88135	1.14245	0.381927
B3KPA1	cDNA FLJ31500 fis, clone NT2NE2005517, highly similar to Torsin A		15.95	4	4	6	1.01516	0.983057	1.40008	1.50551	301	34.3538	7.43018	1.45409	0.013707
Q9H3H3	UPF0696 protein C11orf68	C11orf68	9.56	2	2	2	0.981855	1.01785	1.11317	1.14164	251	27.3377	5.45264	1.12757	0.427704
I3L397	Eukaryotic translation initiation factor 5A-1 (Fragment)	EIF5A	37.41	8	8	21	1.02288	0.974331	1.02519	1.00576	147	16.108	4.99561	1.01689	0.911614
B4DVZ8	Leukotriene A(4) hydrolase		17.83	9	9	14	0.994872	1.006	1.27384	1.14698	561	63.7894	5.8335	1.20988	0.2094
B4DLY2	cDNA FLJ56600, highly similar to Large proline-rich protein BAT2		3.55	2	2	2	1.04808	0.945778	1.23539	1.20865	1382	145.818	9.99365	1.22578	0.179687
Q92890	Ubiquitin fusion degradation protein 1 homolog	UFD1L	19.54	5	5	8	0.980521	1.02225	1.20807	1.16249	307	34.4783	6.69775	1.18364	0.26606
A0A024RC67	Protein regulator of cytokinesis 1, isoform CRA_e	PRC1	5	2	3	3	0.955777	1.04331	0.774402	0.870999	620	71.6196	6.56592	0.823075	0.210261
P32320	Cytidine deaminase	CDA	26.03	2	2	2	0.785856	1.15388	1.04885	1.1959	146	16.1739	6.91748	1.15725	0.336914
Q9NTI5	Sister chromatid cohesion protein PDS5 homolog B	PDS5B	3.32	4	4	6	0.954823	1.05132	0.818728	0.971306	1447	164.563	8.47021	0.892277	0.462309
B7Z6B3	cDNA FLJ53094, highly similar to Receptor expression-enhancing protein 5		12.18	2	2	5	1.02952	0.966823	0.887899	0.944474	156	17.7463	8.646	0.917866	0.582138
P09661	U2 small nuclear ribonucleoprotein A'	SNRPA1	18.43	5	5	8	1.01678	0.981206	0.852421	0.962957	255	28.3981	8.6167	0.908604	0.53946
Q7Z417	Nuclear fragile X mental retardation-interacting protein 2	NUFIP2	6.91	3	3	3	1.04013	0.954813	0.993516	1.03668	695	76.0747	8.70459	1.01767	0.906484
Q96FC3	TPX2 protein (Fragment)	TPX2	13.62	2	2	3	1.03546	0.960101	0.674332	0.936036	213	24.8522	9.26123	0.806976	0.167859
A0A024R3R7	HEAT repeat containing 1, isoform CRA_b	HEATR1	1.96	1	3	3	0.939987	1.06811	0.296944	0.751875	2036	230.399	6.17627	0.522294	2.90186e-05
B2RWN5	HEAT repeat containing 1	HEATR1	1.87	1	3	3	1.06556	0.926044	0.873107	0.815194	2144	242.108	6.55127	0.847709	0.288967
P51151	Ras-related protein Rab-9A	RAB9A	18.91	3	3	4	0.939754	1.06532	1.24042	1.12781	201	22.8232	5.46533	1.18112	0.273308
Q96J73	NNP3		6.71	2	2	2	1.02331	0.973607	1.15167	0.952924	328	36.9953	8.93896	1.05392	0.729105
D6RCE2	Tetratricopeptide repeat protein 37 (Fragment)	TTC37	2.95	1	1	1	1.0519	0.941499	1.15463	1.14731	611	69.3742	6.7124	1.15478	0.342678
C9IZG4	Protein CutA	CUTA	10.37	1	1	2	0.914889	1.09068	0.76476	0.947764	135	14.3913	5.45264	0.853883	0.310085
Q9Y2V2	Calcium-regulated heat stable protein 1	CARHSP1	10.88	1	1	1	0.999936	1.00029	0.953346	0.791117	147	15.882	8.20654	0.872134	0.378375
B4DV28	cDNA FLJ54170, highly similar to Cytosolic nonspecific dipeptidase		15.77	5	5	6	0.99951	1.00071	0.80778	1.00183	463	51.4693	6.43018	0.904702	0.520877
K7EKR9	Ribonucleoprotein PTB-binding 1 (Fragment)	RAVER1	13.54	1	1	1	1.01791	0.979953	0.841406	1.02645	96	10.9346	5.88428	0.934927	0.665558
A0T1J2	Oxytocin receptor (Fragment)	OXTR	20.62	1	1	1	1.09711	0.89035	0.393485	0.59088	97	10.4036	8.51416	0.495288	6.10818e-06
B3KSL5	cDNA FLJ36545 fis, clone TRACH2006670, highly similar to RNA-binding protein Luc7-like 2		14.29	5	6	9	0.968913	1.03539	0.791751	0.923848	392	46.4556	10.0083	0.855959	0.317311
Q9H9B7	Coatomer subunit gamma		2.38	1	2	2	1.04486	0.94946	0.729761	0.866511	799	89.3294	5.68115	0.800408	0.151245
K7EN31	Ran-binding protein 3 (Fragment)	RANBP3	9.3	1	1	1	0.935479	1.07321	1.08435	1.1507	172	18.2709	4.75439	1.11269	0.480826
Q9H6S3	Epidermal growth factor receptor kinase substrate 8-like protein 2	EPS8L2	4.34	2	2	2	1.0258	0.963376	1.03337	1.10187	715	80.5701	6.84424	1.07343	0.642675
P28070	Proteasome subunit beta type-4	PSMB4	21.21	4	4	7	0.987741	1.01409	1.01001	0.974692	264	29.1855	5.97314	0.991447	0.953633
Q9BW83	Intraflagellar transport protein 27 homolog	IFT27	16.67	3	3	4	1.00526	0.994003	0.99155	1.01786	186	20.4673	5.41455	1.00508	0.9738
A4FVA8	DFNA5 protein (Fragment)	DFNA5	10.53	3	3	3	1.02454	0.972447	1.34328	1.15856	437	47.7048	5.16064	1.2528	0.1375
Q5EBM0	UMP-CMP kinase 2, mitochondrial	CMPK2	3.12	1	1	1	0.985032	1.01715	0.66336	0.725903	449	49.4166	7.00537	0.693874	0.0188079
Q8WYA6	Beta-catenin-like protein 1	CTNNBL1	4.97	3	3	5	1.03965	0.955353	1.14558	1.1073	563	65.1321	5.04639	1.12926	0.424313
D3DN94	Poly (ADP-ribose) polymerase family, member 14, isoform CRA_a	PARP14	4.71	5	5	5	0.980744	1.022	0.813597	0.886536	1424	160.062	8.35303	0.848901	0.292428
P61081	NEDD8-conjugating enzyme Ubc12	UBE2M	31.15	5	5	8	0.993567	1.00739	1.02999	1.22619	183	20.8866	7.69385	1.12756	0.427704
B4DZF1	cDNA FLJ56541, highly similar to Ubiquilin-2		8.98	1	3	3	0.848218	1.17194	0.600351	0.719102	512	54.9651	5.5542	0.653145	0.00612596
C9JJT5	Protein ATP5J2-PTCD1	ATP5J2-PTCD1	35.19	1	2	4	1.06118	0.931001	1.08064	0.926104	54	5.91113	9.31982	1.00731	0.963363
B3KWN0	cDNA FLJ43389 fis, clone OCBBF2007068, highly similar to Ankyrin repeat domain-containing protein 52		0.93	1	1	1	1.0315	0.964574	0.873283	0.832644	1076	115.023	6.50732	0.854639	0.313686
B4E1J0	cDNA FLJ58464, highly similar to Homo sapiens pre-B-cell leukemia transcription factor interacting protein 1 (PBXIP1), mRNA		9.5	3	3	3	0.934604	1.0742	1.59072	1.60723	558	62.6295	6.354	1.59197	0.00219919
E7EV59	V-type proton ATPase subunit C 1	ATP6V1C1	9.12	2	2	2	0.980878	1.02129	0.772361	0.817649	307	35.6857	7.89893	0.794145	0.137925
S4R3E5	Importin subunit alpha-7	KPNA6	10.75	2	2	2	0.988422	1.01093	0.807669	0.813506	186	21.6858	4.97021	0.810851	0.177879
A8K5Y7	cDNA FLJ78655, highly similar to Homo sapiens exportin 5 (XPO5), mRNA		2.82	3	3	4	1.00041	0.999383	0.919525	0.917795	1204	136.221	5.89697	0.918753	0.586949
Q96EK6	Glucosamine 6-phosphate N-acetyltransferase	GNPNAT1	25.54	3	3	5	0.996542	1.00413	0.865239	1.00536	184	20.7356	7.98682	0.934984	0.665558
M0QXQ4	Numb-like protein (Fragment)	NUMBL	8.41	1	1	1	0.909156	1.10299	0.667222	0.814782	214	22.8597	9.20264	0.736528	0.0496831
Q658Y0	Putative uncharacterized protein DKFZp666B0810 (Fragment)	DKFZp666B0810	3.91	1	1	2	0.991998	1.00899	0.891879	0.815121	307	35.0788	7.66455	0.853077	0.306506
I3L3C6	Brain-specific angiogenesis inhibitor 1-associated protein 2 (Fragment)	BAIAP2	6.02	1	1	1	0.901616	1.11152	0.877572	0.863617	216	23.4958	9.62744	0.864913	0.350958
C9JQV0	Uncharacterized protein C7orf50 (Fragment)	C7orf50	35.94	4	4	4	0.9954	1.00325	0.760517	0.810174	192	21.8697	9.64209	0.785876	0.121455
Q9UMZ1	Prothymosin a14	1 SV	13.86	1	1	3	1.00894	0.990105	0.763248	0.842224	101	11.0515	3.78955	0.80312	0.158223
P14174	Macrophage migration inhibitory factor	MIF	23.48	3	3	5	1.02894	0.967471	1.2277	1.26615	115	12.4682	7.88428	1.24916	0.143164
B4DXI8	cDNA FLJ51373, highly similar to 26S proteasome non-ATPase regulatory subunit 7		11.74	3	3	3	0.982637	1.01986	1.0912	0.867155	247	28.28	7.62061	0.977957	0.886233
O95831	Apoptosis-inducing factor 1, mitochondrial	AIFM1	5.71	3	3	4	0.990463	1.01101	1.05438	0.963918	613	66.8589	8.95361	1.00841	0.958154
P15121	Aldose reductase	AKR1B1	27.53	8	9	14	1.01326	0.985212	1.98129	1.74316	316	35.8305	6.97607	1.86365	4.12106e-05
H0Y5R6	Uroporphyrinogen decarboxylase (Fragment)	UROD	12.28	2	2	4	0.965253	1.03849	0.818666	1.15026	228	25.408	5.31299	0.982626	0.912191
Q9UEH5	24-kDa subunit of complex I (Fragment)	NDUFV2	5.63	1	1	1	0.936399	1.07217	0.765952	0.958677	231	25.414	7.32764	0.858635	0.328322
A0A024R7S3	Clathrin, light polypeptide (Lcb), isoform CRA_c	CLTB	9	2	2	4	1.04202	0.95268	1.47114	1.42741	211	23.1671	4.69092	1.45313	0.0138812
P39687	Acidic leucine-rich nuclear phosphoprotein 32 family member A	ANP32A	24.1	2	5	13	0.972504	1.02815	0.962419	0.957174	249	28.5683	4.09424	0.959484	0.787738
Q29RF7	Sister chromatid cohesion protein PDS5 homolog A	PDS5A	6.73	6	6	8	0.996917	1.00355	0.789876	0.90865	1337	150.734	7.91357	0.849066	0.292428
P30049	ATP synthase subunit delta, mitochondrial	ATP5D	13.69	2	2	2	0.806061	1.17179	1.951	0.931712	168	17.4792	5.49072	1.45749	0.0131964
Q86UP2	Kinectin	KTN1	4.79	5	5	5	0.955688	1.05035	1.22245	1.0375	1357	156.179	5.64307	1.12658	0.431114
B7Z6K2	Polypeptide N-acetylgalactosaminyltransferase		6.75	3	3	4	0.9974	1.00249	0.842989	0.880411	533	60.7874	7.6499	0.861746	0.339539
O75937	DnaJ homolog subfamily C member 8	DNAJC8	14.23	4	4	6	1.01618	0.981881	1.05369	1.10892	253	29.8234	9.05615	1.08235	0.603785
Q9Y4Z0	U6 snRNA-associated Sm-like protein LSm4	LSM4	12.95	2	2	3	1.00481	0.994778	0.908426	1.01266	139	15.3399	9.99365	0.96074	0.798066
P49257	Protein ERGIC-53	LMAN1	24.9	9	10	13	0.988058	1.01371	1.13467	1.14182	510	57.513	6.771	1.13724	0.397855
P23258	Tubulin gamma-1 chain	TUBG1	10.2	4	4	4	1.01939	0.978273	1.05323	0.986895	451	51.1378	6.13818	1.02125	0.891148
B4DNL4	cDNA FLJ59360, moderately similar to Biglycan		3.7	1	1	1	1.02276	0.974466	1.11867	0.95976	297	33.4871	6.93213	1.04066	0.791323
K7EQ02	DAZ-associated protein 1 (Fragment)	DAZAP1	16.51	4	4	6	1.01351	0.984905	0.888696	0.918954	327	34.9981	7.85498	0.90454	0.520877
Q15758	Neutral amino acid transporter B(0)	SLC1A5	7.39	1	3	4	0.952404	1.05377	0.546751	0.655701	541	56.5623	5.47803	0.599374	0.000980372
B4E3V1	cDNA FLJ61209, highly similar to NG,NG-dimethylarginine dimethylaminohydrolase 1 (EC 3.5.3.18)		31.14	4	4	6	1.00254	0.997108	1.07364	1.0195	167	18.4063	6.1001	1.04676	0.762318
Q96LJ7	Dehydrogenase/reductase SDR family member 1	DHRS1	3.19	1	1	1	0.887157	1.12788	1.28979	0.892077	313	33.8873	7.82568	1.08279	0.59955
Q6PJ76	HEXA protein (Fragment)	HEXA	10.68	3	3	3	0.991376	1.00997	1.4543	1.4169	309	35.4226	5.0083	1.43463	0.0173956
B4DKZ2	cDNA FLJ56653, highly similar to Ribosomal protein S6 kinase alpha-3 (EC 2.7.11.1)		3.38	1	2	3	0.99903	1.00129	1.00932	1.10389	710	80.5448	8.41162	1.05644	0.719745
Q9NS69	Mitochondrial import receptor subunit TOM22 homolog	TOMM22	34.51	2	2	2	1.02143	0.97468	0.956284	0.921208	142	15.5118	4.33545	0.940577	0.695714
B4DKB2	Endothelin-converting enzyme 1	ECE1	5.56	4	4	5	0.987231	1.01466	1.175	1.02179	738	83.5204	5.73193	1.09736	0.54211
P31350	Ribonucleoside-diphosphate reductase subunit M2	RRM2	26.99	7	7	8	0.960315	1.04474	0.905107	0.935106	389	44.8488	5.37646	0.917786	0.582138
A0A024R1X8	Junction plakoglobin, isoform CRA_a	JUP	7.52	4	5	6	0.96477	1.03882	1.30365	1.25656	745	81.6748	6.13818	1.27781	0.106256
Q8TCT9	Minor histocompatibility antigen H13	HM13	10.08	4	4	8	1.02045	0.977081	1.06113	1.09711	377	41.4616	6.43018	1.08046	0.612308
Q8WYJ5	Protein kinase C inhibitor-2		25.78	2	2	2	0.990614	1.00484	1.34548	1.27217	128	13.9094	7.04932	1.31181	0.0737518
B4DU96	cDNA FLJ56247, highly similar to Thimet oligopeptidase (EC 3.4.24.15)		5.11	3	3	3	0.995162	1.00569	0.864815	0.957056	568	65.0758	6.7417	0.910548	0.548843
Q9UKK9	ADP-sugar pyrophosphatase	NUDT5	22.83	4	4	6	1.03074	0.965063	1.17602	1.18506	219	24.3122	4.94482	1.18302	0.268459
Q13011	Delta(3,5)-Delta(2,4)-dienoyl-CoA isomerase, mitochondrial	ECH1	18.29	5	5	8	0.998484	1.00189	1.41069	1.42479	328	35.7934	8.00146	1.41748	0.0217264
A0A024RDB2	Ras-GTPase activating protein SH3 domain-binding protein 2, isoform CRA_b	G3BP2	15.37	5	6	8	1.00589	0.99355	1.13202	1.0825	449	50.7861	5.37646	1.10757	0.499469
B2R8K8	cDNA, FLJ93949, highly similar to Homo sapiens NIMA (never in mitosis gene a)-related kinase 7 (NEK7), mRNA		23.51	8	8	10	0.994082	1.00691	0.948034	0.977626	302	34.5144	8.25049	0.962354	0.803236
Q05DJ8	HTRA1 protein (Fragment)	HTRA1	3.15	1	1	1	0.925049	1.08501	4.52245	3.75074	445	48.0066	9.78857	4.11589	1.19824e-20
B4DZ22	cDNA FLJ54042, highly similar to ATP-binding cassette sub-family D member 3		6.66	3	3	3	1.02937	0.966993	1.18488	1.20151	586	67.3159	8.95361	1.19537	0.240765
B2R7E8	cDNA, FLJ93412, highly similar to Homo sapiens replication protein A2, 32kDa (RPA2), mRNA		12.96	3	3	5	0.973559	1.03013	1.06588	0.998715	270	29.2444	6.15088	1.0304	0.845673
P19784	Casein kinase II subunit alpha'	CSNK2A2	14.29	3	4	4	0.97101	1.03301	0.852669	0.907922	350	41.1871	8.55811	0.878528	0.406837
P29218	Inositol monophosphatase 1	IMPA1	8.3	3	3	4	0.986123	1.01219	1.09052	1.09511	277	30.1692	5.26221	1.09374	0.554123
D6RA77	Polyadenylate-binding protein-interacting protein 2 (Fragment)	PAIP2	15.05	1	1	1	0.885772	1.12945	0.868657	0.883946	93	11.378	4.00537	0.869683	0.370433
Q5VTR2	E3 ubiquitin-protein ligase BRE1A	RNF20	4.31	2	3	3	0.96779	1.03662	0.880427	0.990852	975	113.592	5.93506	0.933581	0.660564
B4DPY2	cDNA FLJ59286, highly similar to Pre-mRNA-processing factor 40 homolog A (Fragment)		5.64	4	4	5	0.996298	1.0044	0.894422	1.10205	816	92.8389	8.14795	0.997886	0.989727
B3KWZ4	cDNA FLJ44336 fis, clone TRACH3004721, highly similar to 80 kDa MCM3-associated protein		2.45	1	1	1	1.16305	0.815749	0.741205	0.817801	612	66.8891	4.97021	0.787855	0.125436
B7Z2R3	cDNA FLJ59510, highly similar to Homo sapiens tight junction protein 2 (TJP2), transcript variant 2, mRNA		10.69	11	11	14	0.959302	1.04623	0.934081	0.918669	1020	115.112	6.7124	0.923818	0.611197
B1PL87	Bid (Fragment)		9.56	1	1	1	0.976621	1.02667	1.1299	1.03922	136	15.326	8.60205	1.08278	0.59955
Q12965	Unconventional myosin-Ie	MYO1E	3.16	3	3	4	0.914695	1.09673	0.722218	0.759764	1108	126.982	8.92432	0.736784	0.0496831
Q6NXS2	PPP1R2 protein	PPP1R2	19.48	1	1	1	1.00767	0.99154	1.20969	1.37764	77	8.58625	8.44092	1.29418	0.0896621
H3BNG6	Synaptosomal-associated protein 23	SNAP23	29.55	1	1	1	0.90594	1.10663	0.899567	0.85642	44	5.10748	4.80518	0.872509	0.382378
A0A0A0MRW6	Nucleolar protein 6	NOL6	1.59	1	1	2	0.898502	1.11078	0.809468	0.848079	1008	112.087	7.62061	0.824947	0.215999
Q8NAV1	Pre-mRNA-splicing factor 38A	PRPF38A	3.85	1	1	1	0.963822	1.04115	1.0444	1.00003	312	37.4534	9.96436	1.01968	0.896251
D6RGW0	Endoplasmic reticulum aminopeptidase 2 (Fragment)	ERAP2	1.87	1	1	1	0.991785	1.00951	1.12528	1.13598	694	79.6811	6.27783	1.1299	0.42094
Q9Y2Z4	Tyrosine--tRNA ligase, mitochondrial	YARS2	8.6	2	2	3	1.03965	0.955359	1.04068	0.997068	477	53.1657	8.98291	1.02142	0.891148
O75116	Rho-associated protein kinase 2	ROCK2	4.18	4	5	6	0.994167	1.00682	1.03811	0.963176	1388	160.799	6.02393	1.00015	1
P25787	Proteasome subunit alpha type-2	PSMA2	27.35	4	4	5	0.999583	1.00069	1.10181	1.01165	234	25.8823	7.43018	1.05659	0.715087
P29728	2'-5'-oligoadenylate synthase 2	OAS2	9.46	6	6	7	0.966293	1.03835	0.636164	0.706612	719	82.3785	8.25049	0.669833	0.0100047
A0A087X2D0	Serine/arginine-rich-splicing factor 3	SRSF3	45.26	3	4	12	1.01008	0.988794	1.00938	1.07269	95	10.314	5.13525	1.04162	0.786455
E9PFH4	Transportin-3	TNPO3	6.07	4	4	5	0.992321	1.0089	0.81461	0.830073	857	96.6074	5.65576	0.821838	0.207428
O76024	Wolframin	WFS1	6.97	3	3	4	1.01292	0.985563	0.966443	0.922583	890	100.227	8.04541	0.94523	0.715984
O15031	Plexin-B2	PLXNB2	3.43	5	5	6	0.938292	1.06977	1.08707	0.985606	1838	204.997	6.23975	1.03217	0.835685
E5RHY2	Elongator complex protein 3 (Fragment)	ELP3	12.26	1	1	1	1.01495	0.983308	1.07907	0.735371	106	11.5211	9.34912	0.908015	0.534791
J3QS80	Uncharacterized protein C19orf47 (Fragment)	C19orf47	8.33	1	1	1	0.870001	1.14729	0.945023	0.931017	168	17.6633	9.87646	0.929979	0.640687
D6RDM7	Ubiquitin-conjugating enzyme E2 K (Fragment)	UBE2K	26.83	3	3	5	0.970264	1.03386	1.05089	1.10788	123	14.0262	7.18115	1.07716	0.625221
Q14669	E3 ubiquitin-protein ligase TRIP12	TRIP12	2.31	3	4	4	1.06832	0.922926	1.06665	0.943945	1992	220.296	8.48486	1.00972	0.947758
B4DVB1	cDNA FLJ50422, highly similar to Medium-chain specific acyl-CoA dehydrogenase, mitochondrial (EC 1.3.99.3)		12.71	2	2	2	1.05238	0.93831	1.18409	1.11457	291	32.0574	8.79248	1.1547	0.342678
A0A024R588	Splicing factor 1, isoform CRA_d	SF1	9.49	4	4	6	1.00638	0.992864	0.807966	0.745998	548	59.6739	9.49561	0.777275	0.10464
A0A0G2JPR0	Complement C4-A	C4A	2.81	4	4	4	1.0245	0.97238	0.768577	0.814979	1744	192.754	7.03467	0.793016	0.135786
O95433	Activator of 90 kDa heat shock protein ATPase homolog 1	AHSA1	8.58	3	3	4	0.965696	1.03809	0.844799	0.754661	338	38.2503	5.52881	0.798219	0.146712
A0A087WYU1	Sorting nexin	SNX9	7.91	4	4	5	1.01879	0.978963	1.05506	1.17674	594	66.4346	5.57959	1.11716	0.466248
H7BZ50	Mitotic-spindle organizing protein 2B (Fragment)	MZT2B	11.57	1	1	1	0.952861	1.05355	1	0.852373	121	12.3785	10.6089	0.923228	0.606322
P55010	Eukaryotic translation initiation factor 5	EIF5	14.15	6	6	7	1.00117	0.998894	1.0459	1.08489	431	49.1918	5.57959	1.06536	0.678373
Q05CP8	CCDC6 protein (Fragment)	CCDC6	12.87	3	3	4	0.936706	1.07164	0.945997	1.12866	334	38.1399	9.39307	1.03302	0.830708
E2JL21	Mitochondrial ribosomal protein S29 (Fragment)	MRPS29	41.18	1	1	1	0.825509	1.19763	1.11504	0.930619	34	3.95612	9.40771	1.01113	0.942571
A0A024R3B4	Uncharacterized protein	HSPC148	11.46	1	1	1	1.04049	0.954412	0.964697	0.79898	96	11.0586	9.5835	0.884093	0.427783
P56537	Eukaryotic translation initiation factor 6	EIF6	13.06	3	3	4	1.01641	0.981649	1.00405	1.10042	245	26.5822	4.67822	1.05325	0.733807
A8K201	cDNA FLJ75605, highly similar to Homo sapiens CGI-115 protein (CGI-115), mRNA		4.25	1	1	1	0.996535	1.00414	1.22213	1.25151	259	28.8972	5.37646	1.23641	0.162952
Q96B49	Mitochondrial import receptor subunit TOM6 homolog	TOMM6	18.92	1	1	1	0.953027	1.05336	0.996652	0.742455	74	7.99705	4.89404	0.866786	0.358682
Q96EA4	Protein Spindly	SPDL1	5.45	3	3	3	0.955912	1.0501	0.894524	0.85783	605	70.1278	5.46533	0.873553	0.386402
Q99543	DnaJ homolog subfamily C member 2	DNAJC2	5.48	3	3	3	0.929381	1.08011	0.79817	0.837864	621	71.9516	8.70459	0.814153	0.185646
A0A024R5L7	Phosphatidylinositol binding clathrin assembly protein, isoform CRA_c	PICALM	9.84	5	5	5	0.992799	1.00836	0.779015	0.842503	610	66.3508	8.80713	0.810288	0.175338
Q9NT62	Ubiquitin-like-conjugating enzyme ATG3	ATG3	11.46	3	3	3	1.03774	0.95752	0.994552	0.964367	314	35.8415	4.7417	0.981787	0.907002
T2DQ69	MAP3K3/DDX42 fusion protein 1 (Fragment)		6.68	4	4	4	0.966469	1.03792	0.953271	0.959337	554	61.0171	9.45166	0.95421	0.761989
B4DXW2	cDNA FLJ60947, highly similar to Coiled-coil domain-containing protein 9		5.07	2	2	2	0.941796	1.06559	0.820912	0.813379	513	57.9782	5.21143	0.81414	0.185646
Q13895	Bystin	BYSL	13.04	5	5	5	0.941105	1.06685	1.07896	0.888229	437	49.57	8.11865	0.979698	0.896619
Q9UH17	DNA dC->dU-editing enzyme APOBEC-3B	APOBEC3B	6.28	2	2	2	1.03143	0.963805	0.793986	0.780096	382	45.8941	6.06201	0.788919	0.12746
Q03405	Urokinase plasminogen activator surface receptor	PLAUR	12.24	3	3	3	0.987217	1.01468	1.00039	1.08733	335	36.9533	6.65381	1.04287	0.781602
O60739	Eukaryotic translation initiation factor 1b	EIF1B	26.55	2	2	2	1.00814	0.990967	1.04679	0.902785	113	12.8157	7.37158	0.975221	0.870651
Q9BTT5	Similar to NADH dehydrogenase (Ubiquinone) 1 alpha subcomplex, 9 (39kD) (Fragment)		5.92	2	2	2	1.07379	0.916283	0.969258	0.976213	338	38.4175	9.67139	0.977586	0.886233
Q9Y5K6	CD2-associated protein	CD2AP	9.23	5	5	5	1.02265	0.974587	1.22614	1.2457	639	71.4073	6.40479	1.23762	0.159766
H3BR35	Eukaryotic peptide chain release factor GTP-binding subunit ERF3A (Fragment)	GSPT1	16.84	7	7	7	1.01473	0.983553	1.02009	0.929216	475	52.9087	5.63037	0.975491	0.870651
O94804	Serine/threonine-protein kinase 10	STK10	5.27	3	5	6	0.908255	1.10006	0.956236	0.938037	968	112.065	6.94678	0.943216	0.705833
Q53GJ1	DEAD (Asp-Glu-Ala-Asp) box polypeptide 47 isoform 1 variant (Fragment)		6.92	2	2	5	0.941037	1.06692	0.926222	0.940943	448	49.8504	9.24658	0.929881	0.640687
A7E2D8	Calcium-transporting ATPase	ATP2B4	10.14	4	8	8	1.02183	0.975357	1.10798	1.16346	1164	128.749	7.38623	1.13732	0.397855
B8ZZU8	Transcription elongation factor B (SIII), polypeptide 2 (18kDa, elongin B), isoform CRA_b	TCEB2	30.97	4	4	6	1.02893	0.967487	1.20664	1.14173	113	12.5193	4.97021	1.1763	0.285729
B4DHE8	RNA-binding protein Musashi homolog 2	MSI2	7.72	2	2	3	1.0109	0.98788	0.994042	0.96993	324	34.7901	8.88037	0.982584	0.912191
P13647	Keratin, type II cytoskeletal 5	KRT5	12.03	3	8	19	1.01552	0.982658	1.12752	0.975623	590	62.34	7.73779	1.05253	0.733807
Q9NY61	Protein AATF	AATF	3.21	1	1	1	1.06494	0.926746	0.961868	0.975957	560	63.0943	4.94482	0.972957	0.860264
A0A0G2JL47	Large proline-rich protein BAG6	BAG6	2.79	2	2	3	1.17416	0.803181	0.924027	0.695394	1077	113.395	5.69385	0.81899	0.199078
K7EQQ8	tRNA (guanine(26)-N(2))-dimethyltransferase (Fragment)	TRMT1	8.42	2	2	2	0.969007	1.03528	0.899427	0.820093	297	32.7749	5.56689	0.857921	0.324629
G5E9R3	60S ribosomal protein L37a	RPL37A	29.31	2	2	7	1.00676	0.992568	0.951992	0.925761	58	6.56355	10.4478	0.939192	0.685627
Q8NB90	Spermatogenesis-associated protein 5	SPATA5	2.91	1	2	4	0.984591	1.01765	1.0511	0.921624	893	97.8429	5.65576	0.985259	0.922565
B4E2J1	cDNA FLJ54240, highly similar to ATPase family AAA domain-containing protein 1		12.45	2	2	2	0.960912	1.04017	1.17123	1.0488	273	30.6146	5.97314	1.10941	0.495703
Q9Y2A7	Nck-associated protein 1	NCKAP1	5.05	4	4	5	0.96265	1.04247	0.876741	0.99576	1128	128.707	6.62451	0.933859	0.660564
B2RDP6	cDNA, FLJ96709, highly similar to Homo sapiens glutamate rich WD repeat protein GRWD (GRWD), mRNA		8.97	3	3	4	1.01596	0.982074	1.07465	1.03135	446	49.3582	4.91943	1.05404	0.729105
Q96G03	Phosphoglucomutase-2	PGM2	8.5	4	5	5	1.03816	0.956774	0.825907	0.944125	612	68.2404	6.72705	0.887262	0.440587
Q7Z434	Mitochondrial antiviral-signaling protein	MAVS	5	2	2	3	0.994107	1.00688	1.02037	1.02025	540	56.4931	5.51611	1.0198	0.896251
P51571	Translocon-associated protein subunit delta	SSR4	19.65	3	3	9	1.00363	0.996104	1.11191	1.1209	173	18.9866	6.15088	1.11655	0.466248
B3KU60	cDNA FLJ39235 fis, clone OCBBF2007829, highly similar to Mus musculus fatso protein		5.94	2	2	3	1.06166	0.93046	1.09876	1.06064	505	58.2729	5.22412	1.08397	0.595332
Q8TCJ2	Dolichyl-diphosphooligosaccharide--protein glycosyltransferase subunit STT3B	STT3B	5.08	4	4	5	0.980862	1.02187	0.996944	1.04062	826	93.6137	8.90967	1.01739	0.911614
A0A024R172	Leukotriene B4 12-hydroxydehydrogenase, isoform CRA_a	LTB4DH	16.11	4	4	4	1.03528	0.95956	1.03597	1.06444	329	35.8627	8.29443	1.05292	0.733807
Q9H2M9	Rab3 GTPase-activating protein non-catalytic subunit	RAB3GAP2	4.02	4	4	4	0.989663	1.01121	1.06573	1.02017	1393	155.886	5.61768	1.0425	0.781602
Q86XL3	Ankyrin repeat and LEM domain-containing protein 2	ANKLE2	5.12	3	3	3	0.952682	1.05375	1.22244	1.07642	938	104.05	7.09326	1.14574	0.369518
H0YKF9	Aldehyde dehydrogenase family 1 member A3 (Fragment)	ALDH1A3	8.97	1	1	1	0.93766	1.07074	0.485943	0.704999	145	16.4142	5.59229	0.592979	0.000777039
O75935	Dynactin subunit 3	DCTN3	23.66	5	5	5	0.975064	1.02843	1.06098	1.0387	186	21.1062	5.46533	1.04801	0.757531
O75157	TSC22 domain family protein 2	TSC22D2	2.69	1	2	2	0.964931	1.03989	0.987554	1.0207	780	79.1794	5.021	1.00171	0.989503
B1AJQ6	Syntaxin-12 (Fragment)	STX12	13.95	2	2	2	0.96547	1.03621	1.13764	1.0831	215	24.5613	5.14795	1.10944	0.495703
C9JA93	TBC1 domain family member 15 (Fragment)	TBC1D15	17.99	1	4	4	0.879014	1.13709	0.852845	0.753601	278	32.1165	8.83643	0.796805	0.14448
B4DQI7	cDNA FLJ58042, highly similar to Protein NipSnap1		5.3	1	1	2	0.968716	1.03542	1.12469	1.12006	264	31.3868	9.21729	1.12006	0.455511
Q9BV20	Methylthioribose-1-phosphate isomerase	MRI1	3.52	1	1	1	1.0198	0.977813	0.824203	1.00385	369	39.1254	6.30322	0.91512	0.567785
J3KQ45	Trans-Golgi network integral membrane protein 2	TGOLN2	11.01	4	4	4	1.0195	0.978155	1.13381	0.984043	454	47.8517	5.84619	1.06017	0.701204
E4W6B6	RPL27/NME2 fusion protein (Fragment)	RPL27	45.24	5	5	16	1.04537	0.948866	0.876015	0.976463	126	14.248	10.4624	0.928917	0.635744
Q01780	Exosome component 10	EXOSC10	5.42	4	4	5	0.958225	1.04748	0.853968	0.830598	885	100.768	8.45557	0.839888	0.262138
F2Z3M0	tRNA-splicing endonuclease subunit Sen15	TSEN15	15.13	1	1	2	0.867339	1.14923	0.800159	0.81805	119	12.7831	4.32275	0.802457	0.155873
Q96HI4	Glycylpeptide N-tetradecanoyltransferase (Fragment)	NMT1	7.09	1	4	4	0.981987	1.0206	0.935025	0.881767	494	56.5678	7.79639	0.907225	0.530137
A0A024R798	Choline transporter-like protein 2 isoform 2	SLC44A2	2.56	2	2	2	0.987594	1.01418	1.02946	1.03971	704	79.8214	8.57275	1.03367	0.825742
A3KN83	Protein strawberry notch homolog 1	SBNO1	2.3	2	2	2	0.900572	1.10795	1.07991	0.879226	1393	154.216	7.88428	0.97541	0.870651
B8XY73	Glutamate receptor 2 (Fragment)		12.68	1	1	2	1.01769	0.979962	1.1935	1.19507	71	7.69792	9.1001	1.19569	0.238564
B4DNJ3	cDNA FLJ57129, highly similar to 1,4-alpha-glucan branching enzyme (EC 2.4.1.18)		5.59	2	2	2	0.968198	1.03482	1.21707	1.16994	465	53.3209	5.5415	1.19171	0.247467
Q9Y6A4	Cilia- and flagella-associated protein 20	CFAP20	20.73	4	4	6	0.983752	1.01847	0.925047	0.985166	193	22.76	9.75928	0.954048	0.761989
O43731	ER lumen protein-retaining receptor 3	KDELR3	3.27	1	1	1	0.904327	1.10846	1.12624	0.754691	214	25.0103	8.93896	0.934491	0.660564
Q9UBB6	Neurochondrin	NCDN	3.02	2	2	2	1.10291	0.862271	0.530925	0.757682	729	78.8136	5.47803	0.655719	0.00669832
Q9BXV9	Uncharacterized protein C14orf142	C14orf142	18	1	1	1	1.04537	0.948884	1.27469	1.45689	100	10.8521	4.27197	1.36973	0.0381723
H0YDR3	Tetratricopeptide repeat protein 9C (Fragment)	TTC9C	21.74	1	1	1	0.969548	1.03467	0.814816	1.01255	69	8.15221	9.81787	0.91176	0.553557
Q5RI15	Cytochrome c oxidase protein 20 homolog	COX20	11.86	1	1	3	0.923053	1.08727	0.981929	0.903034	118	13.2828	8.76318	0.937642	0.680596
Q5TB53	Transmembrane 9 superfamily member 3 (Fragment)	TM9SF3	14.57	3	3	3	1.00196	0.998002	0.791992	0.865589	254	29.9187	5.8208	0.828808	0.227767
A8K3E7	cDNA FLJ76257, highly similar to Homo sapiens DIP13 beta (DIP13B), mRNA		3.16	1	2	2	0.999657	1.0006	1.15395	1.06971	664	74.4193	4.94482	1.11169	0.484518
P05412	Transcription factor AP-1	JUN	4.23	1	1	1	0.956985	1.04888	1.00284	1.17902	331	35.6532	8.76318	1.08774	0.578635
B2RB72	cDNA, FLJ95344, highly similar to Homo sapiens WW domain binding protein 4 (formin binding protein 21) (WBP4), mRNA		4.52	1	1	1	0.98007	1.02276	0.971245	0.876886	376	42.509	5.66846	0.922758	0.606322
B4E205	cDNA FLJ61651, highly similar to Protein transport protein Sec24A		8.63	7	7	9	0.979828	1.02304	1.03298	1.04424	857	96.2115	7.91357	1.03712	0.810918
Q13617	Cullin-2	CUL2	9.26	6	7	9	1.02373	0.973299	0.81362	0.939641	745	86.9268	6.91748	0.877936	0.402709
B2RBI2	cDNA, FLJ95525, highly similar to Homo sapiens synapse associated protein 1, SAP47 homolog (Drosophila) (SYAP1), mRNA		11.65	3	3	3	0.969682	1.03452	0.733207	0.910706	352	39.8808	4.52588	0.820235	0.201837
L0L6B6	Tumor susceptibility protein 101 (Fragment)	TSG101	16.88	2	2	2	1.02804	0.967812	0.941737	1.02719	160	18.1473	8.66064	0.986509	0.932931
E9PIQ8	Stromal interaction molecule 1 (Fragment)	STIM1	10.07	1	1	2	1.03648	0.955987	1.17393	0.987525	139	16.2021	5.21143	1.08482	0.591132
B3KMG1	cDNA FLJ10910 fis, clone OVARC1000139, highly similar to U4/U6.U5 tri-snRNP-associated protein 2		12.5	3	3	3	1.03229	0.963682	1.19517	0.837302	296	34.6611	8.54346	1.01829	0.906484
Q9NTZ6	RNA-binding protein 12	RBM12	7.73	7	7	8	0.969679	1.03452	0.912481	0.915307	932	97.3334	8.63135	0.91198	0.553557
M0QZI4	Phospholipase D3 (Fragment)	PLD3	5.97	1	1	1	0.937648	1.07076	1.09077	0.950416	201	22.5594	8.30908	1.01632	0.916753
K7EPJ1	Ubiquitin-conjugating enzyme E2 S (Fragment)	UBE2S	12.75	2	2	2	0.986928	1.01485	0.734082	0.722381	204	22.4336	6.29053	0.727585	0.0411808
B4E0N6	cDNA FLJ56280, highly similar to Endoplasmic reticulum-Golgi intermediate compartment protein 1		7.66	2	2	2	1.01317	0.985169	1.27609	1.28201	235	26.2424	8.6167	1.28011	0.104045
P00374	Dihydrofolate reductase	DHFR	10.7	2	2	2	0.967039	1.03365	0.746532	0.96013	187	21.439	7.41553	0.853035	0.306506
X5D2J9	General transcription factor IIi isoform D (Fragment)	GTF2I	4.91	4	4	4	1.02477	0.972177	0.869914	0.853962	957	107.902	7.94287	0.863255	0.343323
K7EQ03	RNA-binding protein 42	RBM42	5.87	2	2	2	0.953312	1.04295	0.862014	0.883431	426	44.61	9.49561	0.874356	0.386402
B7Z6S0	cDNA FLJ51322, highly similar to Phosducin-like protein 3		26.27	4	4	6	1.00575	0.993501	0.892524	0.760832	217	24.9258	4.91943	0.826987	0.221834
U3PXP0	Alpha globin chain (Fragment)	HBA2	66.67	2	3	57	0.990046	1.01148	1.1906	1.11588	51	5.69882	7.51807	1.15236	0.35146
G3V1J5	Exosome complex exonuclease RRP44	DIS3	9.92	6	6	7	0.975157	1.02832	0.986426	1.05253	796	90.5266	6.96143	1.01771	0.906484
O94927	HAUS augmin-like complex subunit 5	HAUS5	2.37	1	1	1	0.843636	1.17712	0.833934	0.621144	633	71.638	8.51416	0.720067	0.0346203
C9JHU6	UPF0554 protein C2orf43 (Fragment)	C2orf43	7.69	1	1	2	1.14264	0.832216	1.06987	0.939491	130	14.9469	7.86963	1.01747	0.911614
B0QYC6	Cdc42 effector protein 1 (Fragment)	CDC42EP1	29.17	1	1	2	0.990144	1.01081	0.895173	0.957853	48	5.03155	11.561	0.926072	0.620981
O60762	Dolichol-phosphate mannosyltransferase subunit 1	DPM1	10.38	2	2	2	0.992116	1.00846	0.884115	0.872111	260	29.6158	9.56885	0.87786	0.402709
D6RGE2	Isochorismatase domain-containing protein 1 (Fragment)	ISOC1	15.43	2	2	3	0.986229	1.0158	1.09684	1.08466	188	20.2266	7.21045	1.08965	0.570393
B7Z592	cDNA FLJ61635, highly similar to Homo sapiens likely ortholog of mouse immediate early response, erythropoietin 4 (LEREPO4), mRNA		5.36	1	1	1	0.95774	1.04803	0.960122	0.927314	392	44.863	7.86963	0.941005	0.695714
B2R6F9	cDNA, FLJ92932, highly similar to Homo sapiens serine/threonine kinase 38 (STK38), mRNA		6.02	2	2	2	1.03914	0.95563	1.45377	1.29507	465	54.2044	7.15186	1.37803	0.0347431
B3KQQ9	cDNA PSEC0048 fis, clone NT2RP2000028, highly similar to Serine protease 23		3.39	1	1	2	1.03899	0.95494	0.898135	1.02358	383	43.0318	9.36377	0.963786	0.813585
Q13257	Mitotic spindle assembly checkpoint protein MAD2A	MAD2L1	4.88	1	1	1	0.936854	1.07166	0.351653	0.519691	205	23.4952	5.08447	0.433826	7.94222e-08
D6RAI5	NAD(P) transhydrogenase, mitochondrial (Fragment)	NNT	14.29	3	3	3	1.05841	0.934134	1.22346	1.06505	217	23.4464	9.48096	1.14853	0.360406
Q9BZQ6	ER degradation-enhancing alpha-mannosidase-like protein 3	EDEM3	1.39	1	1	1	1.00632	0.993064	0.887937	0.834677	932	104.598	4.93213	0.861572	0.339539
J3QKS7	SWI/SNF-related matrix-associated actin-dependent regulator of chromatin subfamily E member 1 (Fragment)	SMARCE1	21.88	3	4	5	1.03254	0.963406	0.958058	0.953171	288	33.4127	6.82959	0.957557	0.782579
A8KA19	cDNA FLJ75831, highly similar to Homo sapiens exportin, tRNA (nuclear export receptor for tRNAs) (XPOT), mRNA		3.43	3	3	3	1.02319	0.973978	0.925617	0.900462	962	109.849	5.38916	0.914333	0.563028
Q86UA8	SMARCA1 protein (Fragment)	SMARCA1	5.28	2	5	6	0.93045	1.07436	1.09841	0.918824	965	113.286	8.60205	1.0062	0.968578
H7BXY3	Putative ATP-dependent RNA helicase DHX30	DHX30	4.03	3	3	4	0.895353	1.11545	0.953054	0.798841	1166	130.469	8.55811	0.871241	0.374393
Q92917	G patch domain and KOW motifs-containing protein	GPKOW	11.97	5	5	5	0.97261	1.0312	0.764469	0.885734	476	52.1966	6.15088	0.823531	0.213117
B5MCL5	SWI/SNF-related matrix-associated actin-dependent regulator of chromatin subfamily B member 1	SMARCB1	5.6	1	1	1	0.984998	1.01719	0.994921	0.891757	339	38.7454	5.19873	0.942309	0.700769
A0A087WYV8	Fibrillin-2	FBN2	1.2	1	3	4	1.0676	0.923733	1.10964	0.958048	2911	314.46	4.85596	1.03834	0.806
M0R208	ATP-dependent Clp protease proteolytic subunit	CLPP	12.11	2	2	2	0.973975	1.02926	1.15495	1.125	190	20.5554	5.50342	1.13813	0.394632
P61927	60S ribosomal protein L37	RPL37	9.28	1	1	1	1.02785	0.968707	1.12107	0.859715	97	11.0709	11.7368	0.992098	0.9588
Q7RTV0	PHD finger-like domain-containing protein 5A	PHF5A	11.82	1	1	1	1.04067	0.954205	0.780782	0.829566	110	12.397	8.41162	0.807243	0.167859
E5RGS4	Prefoldin subunit 1	PFDN1	23.93	3	3	4	0.988022	1.01363	1.01006	0.989872	117	13.4571	5.51611	0.999139	0.994866
B4E0N1	cDNA FLJ58735, highly similar to Helicase SKI2W (EC 3.6.1.-)		2.94	2	2	2	0.968176	1.03618	1.1911	1.25719	1053	116.382	6.55127	1.22149	0.188574
Q6DKJ4	Nucleoredoxin	NXN	5.98	2	2	3	0.984999	1.01719	1.12735	1.10115	435	48.3616	4.97021	1.11303	0.480826
M0R050	Exosome complex component RRP46	EXOSC5	6.09	1	1	2	1.02199	0.973846	0.910016	0.900439	197	21.2426	7.23975	0.907118	0.530137
A0A0G2JQ95	Protein LSM14 homolog A (Fragment)	LSM14A	8.33	1	1	1	0.949173	1.05772	0.699341	0.855726	144	15.9016	8.88037	0.774863	0.101143
A0A097F6U9	STRN-ALK fusion protein	ALK fusion	5.14	2	2	2	0.967939	1.03537	0.958464	0.83722	700	77.4751	7.78174	0.89636	0.480018
Q8IWV7	E3 ubiquitin-protein ligase UBR1	UBR1	0.97	1	1	1	0.940683	1.06732	0.989813	1.04732	1749	200.08	6.01123	1.0145	0.9219
F8VUA7	Oxysterol-binding protein (Fragment)	OSBPL8	4.46	3	3	4	0.960651	1.04472	1.01748	1.00546	695	79.16	6.88818	1.00876	0.952953
C9JRC4	Protein phosphatase 1 regulatory subunit 7 (Fragment)	PPP1R7	12.5	2	2	2	0.976664	1.02078	1.04351	1.09484	184	21.1427	4.64014	1.07055	0.651502
Q13325	Interferon-induced protein with tetratricopeptide repeats 5	IFIT5	11	2	4	4	1.04377	0.950609	1.14311	1.00474	482	55.8116	7.40088	1.07695	0.625221
E9PJB8	Selenoprotein S	VIMP	7.23	1	1	1	0.961232	1.04408	1.04695	1.04571	166	18.4826	9.78857	1.04356	0.776761
Q75MT1	Putative uncharacterized protein GRB10 (Fragment)	GRB10	3.24	1	1	1	1.06226	0.929777	0.711443	0.537267	340	38.4754	8.22119	0.62685	0.00267968
B3KVS8	cDNA FLJ41337 fis, clone BRAMY3000254, highly similar to Liprin-alpha-1		6.22	1	1	2	0.845234	1.16613	0.79343	0.891652	241	27.8681	8.67529	0.837779	0.25567
O60784	Target of Myb protein 1	TOM1	11.18	4	4	5	1.07467	0.915738	1.12443	1.08991	492	53.7849	4.70361	1.11251	0.480826
Q08378	Golgin subfamily A member 3	GOLGA3	2.74	3	3	3	1.00063	0.9995	1.01004	1.03031	1498	167.252	5.43994	1.02011	0.896251
C9JLU1	DNA-directed RNA polymerases I, II, and III subunit RPABC3 (Fragment)	POLR2H	8.72	1	1	1	1.01569	0.982461	1.27882	1.11488	149	16.9854	4.67822	1.19796	0.234209
K7ELW9	Histone chaperone ASF1B	ASF1B	9.09	1	1	1	0.988471	1.01326	0.706056	0.879981	165	18.2731	4.76709	0.792333	0.13367
F5H0B0	Uncharacterized protein	4 SV	10.08	2	2	2	1.01444	0.981165	1.42838	1.34294	248	27.4508	5.22412	1.38871	0.0304876
P61970	Nuclear transport factor 2	NUTF2	17.32	2	2	3	0.988743	1.01295	1.17857	1.21585	127	14.469	5.37646	1.1962	0.238564
Q6IQ22	Ras-related protein Rab-12	RAB12	17.21	2	3	5	1.13686	0.835882	1.15774	0.80331	244	27.2311	8.41162	0.994072	0.969126
Q5JUX0	Spindlin-3	SPIN3	6.59	1	1	1	0.956554	1.04937	0.78499	0.86632	258	29.1887	6.80029	0.823217	0.210261
A0A087X1F8	DDB1- and CUL4-associated factor 13 (Fragment)	DCAF13	7.84	1	1	2	0.9688	1.03551	0.997096	0.838596	204	23.4403	5.57959	0.915874	0.572555
A8K940	cDNA FLJ77630, highly similar to Homo sapiens BPY2 interacting protein 1, mRNA		3.02	3	3	4	0.972875	1.02906	0.999698	0.968125	1059	112.158	7.29834	0.982961	0.912191
Q5VYK3	Proteasome-associated protein ECM29 homolog	ECM29	4.01	6	6	7	0.945671	1.06168	0.911248	0.967276	1845	204.16	7.12256	0.935822	0.670561
Q59FN3	Acyl-Coenzyme A dehydrogenase family, member 9 variant (Fragment)		5.47	1	1	1	1.05016	0.943472	0.99706	1.1254	274	29.6452	5.21143	1.06462	0.678373
A8K670	cDNA FLJ75703, highly similar to Homo sapiens nitric oxide synthase interacting protein (NOSIP), mRNA		8.64	2	2	3	1.05156	0.941882	1.32727	0.998513	301	33.163	8.82178	1.16671	0.309177
H7BZK2	Transient receptor potential cation channel subfamily V member 2 (Fragment)	TRPV2	9.77	2	2	2	1.00577	0.993562	1.31576	1.25078	266	29.0955	5.63037	1.2837	0.0997438
E5RHW4	Erlin-2 (Fragment)	ERLIN2	16.57	2	5	8	0.998444	1.00124	0.885772	0.869525	338	37.7014	5.61768	0.877788	0.402709
Q13724	Mannosyl-oligosaccharide glucosidase	MOGS	4.42	3	3	3	1.01377	0.984637	1.05697	0.913812	837	91.8606	8.89502	0.986175	0.927749
C9JSU1	Leucine-rich repeat flightless-interacting protein 2 (Fragment)	LRRFIP2	13.33	2	3	3	0.956794	1.04729	0.94631	0.993512	225	25.9659	5.17334	0.967934	0.834313
Q9HC35	Echinoderm microtubule-associated protein-like 4	EML4	4.69	4	4	4	0.995665	1.00397	1.05139	0.998312	981	108.848	6.40479	1.02504	0.870835
Q9H1E3	Nuclear ubiquitous casein and cyclin-dependent kinase substrate 1	NUCKS1	6.58	2	2	3	0.941951	1.06589	1.45863	1.38923	243	27.28	5.08447	1.41837	0.0214617
E9PIN3	Nuclear RNA export factor 1 (Fragment)	NXF1	4.98	2	2	2	0.968237	1.03297	0.824875	0.866986	603	68.0648	8.89502	0.845422	0.278727
A0A024R1M8	Apolipoprotein L, 2, isoform CRA_a	APOL2	21.07	7	7	8	0.984491	1.01747	1.00304	1.00804	337	37.0554	6.7417	1.00455	0.9738
Q9UQN3	Charged multivesicular body protein 2b	CHMP2B	9.39	2	2	2	1.01627	0.978183	1.40997	1.15742	213	23.8912	8.76318	1.28727	0.0966203
Q92888	Rho guanine nucleotide exchange factor 1	ARHGEF1	8.44	6	6	6	0.967119	1.03737	0.992799	1.02068	912	102.371	5.65576	1.00448	0.979029
O14578	Citron Rho-interacting kinase	CIT	2.12	4	4	5	1.03411	0.961622	0.920752	0.820533	2027	231.286	6.56592	0.872503	0.382378
P20290	Transcription factor BTF3	BTF3	33.5	5	6	8	0.988141	1.01363	0.950604	0.769008	206	22.1544	9.37842	0.859044	0.328322
E5RJU9	Protein LYRIC	MTDH	6.08	1	3	4	1.01473	0.978501	1.05734	1.2828	526	57.4869	9.53955	1.17404	0.290818
F6PQP6	Epsin-2 (Fragment)	EPN2	4.39	2	2	2	0.904042	1.09563	0.865939	0.816469	410	44.9485	7.06396	0.84134	0.265408
O60884	DnaJ homolog subfamily A member 2	DNAJA2	15.29	5	5	7	1.02769	0.968888	0.993585	0.952667	412	45.7166	6.48096	0.974793	0.870651
H0YJ92	CDK-activating kinase assembly factor MAT1 (Fragment)	MNAT1	7.69	1	1	1	0.946019	1.06129	0.828554	1.00887	169	19.419	5.57959	0.915368	0.567785
B2RAQ8	cDNA, FLJ95058, highly similar to Homo sapiens carnitine palmitoyltransferase 1A (liver) (CPT1A),nuclear gene encoding mitochondrial protein, mRNA		1.81	1	1	1	1.02255	0.974702	1.37465	1.26689	773	88.2827	8.5874	1.32259	0.0653103
B4DYP7	cDNA FLJ55435, highly similar to Gamma-tubulin complex component 3		4.12	3	3	3	1.00411	0.995568	1.23556	1.15688	897	102.508	8.22119	1.19642	0.238564
B4DS07	cDNA FLJ56235, highly similar to Dynactin subunit 4		7.14	1	1	1	0.875495	1.14108	1.05539	0.935643	238	27.2101	5.50342	0.987337	0.932931
A6NKB8	Aminopeptidase B	RNPEP	7.04	3	3	3	0.988347	1.0134	0.997794	0.966724	611	68.1253	6.01123	0.981401	0.901811
R4GMM6	Ubiquitin-conjugating enzyme E2 E3	UBE2E3	11.71	1	1	1	0.90797	1.10434	0.168656	0.352488	111	12.158	5.16064	0.258979	3.67325e-18
Q9Y5P6	Mannose-1-phosphate guanyltransferase beta	GMPPB	11.39	4	4	4	0.973543	1.03013	1.12842	0.951078	360	39.8086	6.60986	1.03784	0.806
Q5QPD4	Aurora kinase A (Fragment)	AURKA	15.87	3	4	5	1.04562	0.947666	0.915932	0.900425	271	30.6633	9.75928	0.911238	0.548843
Q9UQ60	TAP2 protein (Fragment)	TAP2	7.66	4	4	4	0.968527	1.03548	0.922092	1.00625	483	53.7308	7.47412	0.962243	0.803236
Q8NG19	Multi-functional protein MFP		6.51	1	1	1	0.958567	1.04709	1.13542	1.2326	261	26.7282	9.31982	1.18067	0.273308
B4E2L8	cDNA FLJ53487, highly similar to Coagulation factor XIII A chain (EC 2.3.2.13)		6.71	3	3	4	0.989577	1.012	1.71163	1.65154	626	70.299	5.33838	1.68026	0.000634993
Q8IYV2	DEAD (Asp-Glu-Ala-Asp) box polypeptide 20	DDX20	1.7	1	1	2	0.996986	1.00311	0.896842	0.912118	824	92.0985	7.03467	0.904437	0.516271
B4E1K8	Eukaryotic translation initiation factor 3 subunit D	EIF3D	4.21	2	2	2	1.00503	0.99361	0.874869	0.936444	451	52.7942	5.79541	0.906274	0.5255
Q4KWH8	1-phosphatidylinositol 4,5-bisphosphate phosphodiesterase eta-1	PLCH1	0.47	1	1	5	1.00903	0.989997	1.88043	1.73679	1693	189.104	7.73779	1.80949	9.48647e-05
Q9Y3B4	Pre-mRNA branch site protein p14	SF3B14	20.8	2	2	4	1.01696	0.981026	0.886989	0.939289	125	14.5756	9.37842	0.914059	0.563028
K7ERG2	NF-kappa-B inhibitor-interacting Ras-like protein 2 (Fragment)	NKIRAS2	8.51	1	1	1	0.983478	1.01891	0.943331	1.05361	141	16.3783	6.58057	0.997281	0.984583
Q07954	Prolow-density lipoprotein receptor-related protein 1	LRP1	1.61	6	6	6	0.941636	1.06228	1.43524	1.29323	4544	504.276	5.38916	1.36157	0.0419077
Q9NZ45	CDGSH iron-sulfur domain-containing protein 1	CISD1	12.04	1	1	2	1.02776	0.968675	1.33455	1.34869	108	12.1912	9.08545	1.34401	0.0515551
H7C2X7	Large subunit GTPase 1 homolog (Fragment)	LSG1	3.51	1	1	1	0.971545	1.03241	0.928389	1.08283	285	32.0252	5.19873	1.00362	0.979029
Q9UES0	SNARE protein Ykt6 (Fragment)		15.18	3	3	4	0.994571	1.00635	0.923682	0.98937	191	21.5931	6.55127	0.956087	0.772275
F8WAS3	NADH dehydrogenase [ubiquinone] 1 alpha subcomplex subunit 5	NDUFA5	14.29	1	1	2	1.00627	0.989792	0.838286	0.996238	70	7.83733	9.43701	0.91907	0.586949
Q96T51	RUN and FYVE domain-containing protein 1	RUFY1	3.39	1	2	2	0.997497	1.00305	1.33012	1.24874	708	79.7673	5.74463	1.28908	0.0945856
B4DR40	DNA-directed RNA polymerase		3.23	3	3	3	0.998791	1.00158	1.05748	1	1083	123.286	8.5874	1.02855	0.850684
H7C235	Sphingomyelin phosphodiesterase 4 (Fragment)	SMPD4	7.11	1	1	1	1.03983	0.955155	1.19843	0.927528	211	23.7942	7.03467	1.06565	0.673855
M0QZS0	Rho guanine nucleotide exchange factor 18 (Fragment)	ARHGEF18	1.85	1	1	1	1.04631	0.947819	1.0753	0.96698	812	91.3512	7.2251	1.02414	0.875898
B4DL66	cDNA FLJ56297, highly similar to Rattus norvegicus ubiquitin-conjugating enzyme E2Z (putative) (Ube2z), mRNA		15.68	4	4	6	1.00977	0.989031	1.10535	1.06737	287	32.871	6.84424	1.08701	0.582783
C9JJP5	Protein TFG (Fragment)	TFG	13.81	3	3	3	1.04863	0.945199	0.876368	0.913389	181	20.3524	5.0083	0.897648	0.488979
B4DUH1	cDNA FLJ51323, highly similar to Short-chain specific acyl-CoA dehydrogenase, mitochondrial (EC 1.3.99.2)		2.96	1	1	1	1.29202	0.669843	1.46202	0.681377	405	43.6025	8.22119	1.09253	0.558164
P14927	Cytochrome b-c1 complex subunit 7	UQCRB	27.93	3	3	4	1.02327	0.973888	1.16071	1.22047	111	13.522	8.77783	1.19228	0.247467
B4DH82	cDNA FLJ54437, highly similar to RRP5 protein homolog (Fragment)		2.77	3	3	3	1.0117	0.986982	1.06747	0.981561	1299	143.107	8.32373	1.02519	0.870835
P36955	Pigment epithelium-derived factor	SERPINF1	2.87	1	1	2	1.02731	0.969022	0.86211	0.871441	418	46.2833	6.37939	0.868369	0.362577
Q99848	Probable rRNA-processing protein EBP2	EBNA1BP2	10.46	2	2	2	0.960927	1.04154	0.930712	0.970744	306	34.8304	10.0962	0.949557	0.741481
B2R932	cDNA, FLJ94187, highly similar to Homo sapiens CD99 antigen (CD99), mRNA		12.97	2	2	2	1.03801	0.955481	1.05759	1.29913	185	18.9354	4.81787	1.18221	0.270875
F8W038	Chromatin complexes subunit BAP18	C17orf49	8.92	1	1	1	1.10692	0.879253	0.798438	0.857661	157	16.2795	8.76318	0.833814	0.243026
G3V533	Nesprin-3	SYNE3	4.23	2	2	2	0.91985	1.08112	0.932113	0.80285	732	83.8731	6.65381	0.867062	0.358682
G8JLJ2	Superoxide dismutase [Mn], mitochondrial (Fragment)	SOD2	22.95	2	2	2	1.01334	0.982869	1.88513	1.61946	61	6.76845	7.57666	1.75562	0.000209268
B8XPJ7	Soluble catechol-O-methyltransferase	COMT	19.91	3	3	5	0.99172	1.00958	0.981457	1.13484	221	24.4634	5.45264	1.05746	0.715087
A0A059QB80	ATP synthase subunit a	ATP6	4.42	1	1	2					226	24.7436	10.0962	#DIV/0!	1
A6NHR2	39S ribosomal protein L37, mitochondrial	MRPL37	5.82	1	1	1	0.996641	1.00402	1.06651	1.05878	292	32.5179	9.36377	1.06229	0.692025
Q8WVY7	Ubiquitin-like domain-containing CTD phosphatase 1	UBLCP1	3.14	1	1	1	1.04742	0.946572	1.13515	1.12949	318	36.7812	6.45557	1.13573	0.401097
B3KNS8	cDNA FLJ30322 fis, clone BRACE2006703, highly similar to Surfeit locus protein 6		8.86	2	2	2	0.956986	1.0487	1.01103	1.02589	361	41.4836	10.5942	1.01558	0.916753
B2RAW0	cDNA, FLJ95154, highly similar to Homo sapiens disabled homolog 2, mitogen-responsive phosphoprotein (Drosophila) (DAB2), mRNA		6.49	5	5	5	0.988005	1.01379	1.04759	0.92465	770	82.4191	5.52881	0.985236	0.922565
Q86VR2	Protein FAM134C	FAM134C	8.37	3	3	3	0.957472	1.04833	0.980477	0.975524	466	51.3637	4.97021	0.975171	0.870651
B4DRN6	cDNA FLJ51284, highly similar to Adapter-relatedprotein complex 3 mu-1 subunit		9.89	3	3	3	1.0148	0.983478	0.822273	0.910899	364	41.0002	8.25049	0.867335	0.358682
Q71RA7	PP8675		5.81	1	1	2	0.880388	1.12932	1.05368	0.985381	258	27.657	10.521	1.01461	0.9219
Q92615	La-related protein 4B	LARP4B	4.47	2	2	2	0.969975	1.03405	0.803693	0.913152	738	80.5026	6.91748	0.856697	0.320958
O14776	Transcription elongation regulator 1	TCERG1	5.56	5	5	5	0.97076	1.0333	0.869667	0.954772	1098	123.823	8.646	0.910373	0.544144
Q99470	Stromal cell-derived factor 2	SDF2	6.64	1	1	1	1.01632	0.981758	1.50354	1.44797	211	23.0114	7.32764	1.47718	0.0102228
A0A024RCT1	TAP binding protein (Tapasin), isoform CRA_c	TAPBP	6.03	3	3	4	1.00759	0.991451	0.992762	1.07372	448	47.5406	6.99072	1.03374	0.825742
D9ZGF5	Fibroblast growth factor	FGF2	7.1	1	1	1	0.975983	1.02739	0.825988	0.864761	155	17.2428	9.5249	0.843952	0.275361
V9GYP5	Uncharacterized protein (Fragment)	4 SV	12.9	2	2	2	1.00568	0.989379	0.826972	0.827898	217	23.7746	9.30518	0.829486	0.227767
F2ZC06	Thyroid hormone receptor interacting protein 6 isoform 1	TRIP6i1	7.47	3	3	3	0.980132	1.02269	0.922818	0.947988	455	47.5982	7.60596	0.934083	0.660564
B4DMQ7	Tumor protein p53 inducible protein 3, isoform CRA_c	TP53I3	6.58	2	2	2	1.08376	0.892177	1.4143	0.900295	243	26.816	9.12939	1.17139	0.298581
P54709	Sodium/potassium-transporting ATPase subunit beta-3	ATP1B3	12.9	3	3	3	1.00388	0.995824	1.37092	1.21996	279	31.4921	8.35303	1.29563	0.0877566
Q9Y2D5	A-kinase anchor protein 2	AKAP2	9.31	6	6	6	0.977523	1.02556	1.20381	1.11533	859	94.6028	5.10986	1.15779	0.33406
Q96J17	NOLC1 protein	NOLC1	6.46	3	3	3	0.959896	1.04559	0.823191	0.934091	418	44.1546	9.59814	0.876238	0.394514
Q9GZP4	PITH domain-containing protein 1	PITHD1	8.06	1	1	1	1.00844	0.990664	1.17263	1.21529	211	24.1627	5.74463	1.19449	0.242983
B4E187	cDNA FLJ60083, highly similar to Zinc finger protein 638 (Fragment)		2.16	1	1	1	0.96338	1.04165	0.982766	1.0109	880	97.2405	7.56201	0.994336	0.969126
J3QT77	Serum paraoxonase/arylesterase 2	PON2	11.4	3	3	3	0.985682	1.01641	1.30766	1.10355	342	37.9566	5.71924	1.20434	0.221525
Q4TT76	OTTHUMP00000041238 (Fragment)	LA04NC01-25A3.2-001	5.28	2	2	3	1.01537	0.982822	0.986426	0.922274	417	45.9214	7.09326	0.955211	0.76713
Q9H1B7	Interferon regulatory factor 2-binding protein-like	IRF2BPL	5.03	3	3	3	0.973314	1.03041	0.988602	0.968742	796	82.607	8.23584	0.976854	0.881039
B2R6X6	Peptidyl-prolyl cis-trans isomerase		7.25	1	2	4	1.0213	0.97612	1.47359	1.24349	207	22.0252	9.49561	1.36029	0.0428921
V9GYR7	Amyloid beta A4 precursor protein-binding family B member 1	APBB1	5.96	1	1	1	1.01653	0.98152	1.20353	1.02683	235	25.7141	8.67529	1.11627	0.469864
Q6UX04	Peptidyl-prolyl cis-trans isomerase CWC27 homolog	CWC27	6.57	2	2	2	0.981185	1.02073	0.847037	0.940871	472	53.8142	5.79541	0.893099	0.466709
Q9UII2	ATPase inhibitor, mitochondrial	ATPIF1	14.15	2	2	5	1.03471	0.960944	1.34971	1.32694	106	12.2413	9.34912	1.34124	0.0533453
E9PQR7	Vacuolar protein sorting-associated protein 28 homolog (Fragment)	VPS28	18.01	2	2	2	0.954682	1.05149	0.953102	0.769189	161	18.4574	6.21436	0.858497	0.324629
B4DF00	cDNA FLJ53308, highly similar to 2-oxoglutarate dehydrogenase E1 component, mitochondrial (EC 1.2.4.2)		4.62	3	3	4	0.946654	1.06032	0.987922	1.01232	974	110.456	6.90283	0.996643	0.984583
B4DS49	Telomere-associated protein RIF1	RIF1	4.4	1	1	1	1.01419	0.984159	0.646044	0.901136	341	37.9673	7.23975	0.774228	0.0994262
A8K9A5	cDNA FLJ78114, highly similar to Homo sapiens thymidylate synthetase, mRNA		14.7	4	4	4	0.962114	1.04297	0.789212	0.88554	313	35.7922	7.23975	0.835253	0.246151
E9PF10	Nuclear pore complex protein Nup155	NUP155	6.86	8	8	10	0.995094	1.00577	0.899884	0.908684	1327	148	6.30322	0.903895	0.516271
B4DGD5	cDNA FLJ53979, highly similar to DnaJ homolog subfamily C member 11		5.76	2	2	2	1.00726	0.990547	1.19838	1.01169	469	52.6256	9.33447	1.10625	0.507056
Q59EF0	Delta isoform of regulatory subunit B56, protein phosphatase 2A isoform 1 variant (Fragment)		9.15	4	4	4	1.04359	0.95081	0.984104	0.93507	503	59.298	7.40088	0.96228	0.803236
Q96C98	FHL3 protein	FHL3	9.88	1	1	1	1.03737	0.957937	0.971718	0.977213	172	18.9056	7.60596	0.976757	0.881039
P84157	Matrix-remodeling-associated protein 7	MXRA7	17.65	1	3	3	0.958547	1.04711	0.581548	1.0014	204	21.4524	4.25928	0.789242	0.12746
Q6ZR64	HBV PreS1-transactivated protein 1	MXRA7	15.49	2	4	4	0.817607	1.16807	1.0086	1.10682	213	23.3972	6.52197	1.06534	0.678373
H0Y360	AMP deaminase 2 (Fragment)	AMPD2	8.36	6	6	7	0.940135	1.06795	1.14977	0.996673	861	98.4497	6.65381	1.0689	0.660394
H7C189	Ubiquitin carboxyl-terminal hydrolase (Fragment)	USP4	2.09	1	1	1	1.01839	0.979406	1.09253	0.799241	621	69.5128	5.88428	0.946929	0.726163
J3QLI9	Small nuclear ribonucleoprotein Sm D1	SNRPD1	17.33	2	2	4	1.00494	0.994093	1.05882	0.918026	75	8.38771	11.8394	0.9889	0.943288
O75348	V-type proton ATPase subunit G 1	ATP6V1G1	9.32	1	1	1	1.00135	0.99869	1.14683	1.12305	118	13.7491	8.79248	1.13492	0.404357
B4DYP9	cDNA FLJ59100, highly similar to Cell division cycle protein 20 homolog		9.59	1	1	1	1.00346	0.996299	0.839613	0.900233	146	15.8132	10.272	0.870027	0.370433
P37108	Signal recognition particle 14 kDa protein	SRP14	16.91	2	2	2	1.01041	0.988277	1.1253	1.05164	136	14.5608	10.0376	1.08919	0.574506
Q9BW61	DET1- and DDB1-associated protein 1	DDA1	15.69	1	1	2	0.850016	1.16855	0.903654	0.786932	102	11.828	8.67529	0.837516	0.25567
Q9NUQ3	Gamma-taxilin	TXLNG	2.27	1	1	1	0.90651	1.10599	0.834273	1.01557	528	60.5481	7.51807	0.919176	0.586949
B4DE72	cDNA FLJ50078, highly similar to Nuclear pore complex protein Nup205		1.93	2	2	2	1.01547	0.982705	0.937052	0.876074	932	105.637	6.46826	0.907393	0.530137
C9JJ54	WD repeat and FYVE domain-containing protein 1 (Fragment)	WDFY1	5.12	1	1	1	1.04988	0.943779	0.678491	0.787237	215	24.2442	7.79639	0.735193	0.0476857
A8K1J3	cDNA FLJ78534, highly similar to Homo sapiens RAD23 homolog A (S. cerevisiae), mRNA		4.7	1	2	2	0.968387	1.03598	0.911565	0.865608	362	39.4416	4.60205	0.88665	0.440587
A0A087X1K9	Acyl-protein thioesterase 1	LYPLA1	19.28	3	3	3	1.02373	0.973373	0.932992	1.03536	166	17.9691	5.05908	0.985603	0.927749
H7C2F5	Ankyrin repeat and KH domain-containing protein 1 (Fragment)	ANKHD1	2.14	1	1	1	0.942393	1.06539	0.942525	0.942615	608	64.8745	7.09326	0.938916	0.685627
Q8NBH6	Fibulin-1		5.17	3	3	4	0.987535	1.01432	1.12603	1.02624	638	70.5305	5.90967	1.07514	0.633914
X6RAE7	DENN domain-containing protein 4C (Fragment)	DENND4C	2.38	1	1	1	0.836759	1.1849	0.835973	0.949496	881	96.59	5.88428	0.88317	0.423554
Q5TEC6	Histone H3	HIST2H3PS2	32.35	1	6	20	1.00965	0.988825	0.794633	0.919323	136	15.4206	11.2681	0.857632	0.324629
A8MY26	Down syndrome critical region protein 3	DSCR3	9.88	1	1	1	0.697343	1.34263	1.03567	0.761331	172	19.138	6.88818	0.880894	0.415155
O75340	Programmed cell death protein 6	PDCD6	14.66	3	3	3	0.864086	1.15398	0.878983	0.915911	191	21.8548	5.40186	0.889411	0.449219
F8W8H5	Ras-related protein Rab-24	RAB24	10.34	1	1	1	1.036	0.959491	1.16831	1.20779	174	19.6586	5.42725	1.19073	0.249733
Q86SX6	Glutaredoxin-related protein 5, mitochondrial	GLRX5	19.11	2	2	2	0.98798	1.01223	1.18398	1.19668	157	16.6175	6.78564	1.1902	0.252016
Q9H9Z1	cDNA FLJ12462 fis, clone NT2RM1000770, weakly similar to DXS6673E PROTEIN		10.59	1	1	1	0.9839	1.01843	1.05182	1.11065	170	19.5581	9.29053	1.07997	0.612308
A0A0A0MTH9	TATA-binding protein-associated factor 172	BTAF1	0.76	1	1	1	1.01533	0.982874	1.03974	0.903906	1849	206.802	6.52197	0.972699	0.860264
P38117	Electron transfer flavoprotein subunit beta	ETFB	21.96	5	5	7	0.970352	1.03376	1.28693	1.17393	255	27.8262	8.104	1.22791	0.17623
H0Y555	Proteasome inhibitor PI31 subunit (Fragment)	PSMF1	11.21	1	1	1	0.981128	1.02157	0.89412	0.959964	107	11.5899	10.4478	0.925794	0.620981
Q6N0A7	Putative uncharacterized protein DKFZp686H05229 (Fragment)	DKFZp686H05229	5.8	2	2	3	1.04569	0.94852	0.805276	0.738597	448	51.0021	5.0083	0.774176	0.0994262
O60216	Double-strand-break repair protein rad21 homolog	RAD21	7.61	3	3	3	0.935768	1.07289	0.779708	0.905195	631	71.6447	4.65283	0.838822	0.258892
E9PMI6	Methylosome subunit pICln	CLNS1A	7.78	1	1	1	0.821158	1.20255	0.789709	0.970018	167	18.2477	4.41162	0.869556	0.370433
H7C131	3-ketoacyl-CoA thiolase, peroxisomal (Fragment)	ACAA1	4.48	1	1	2	1.05491	0.934733	1.20906	1.17861	290	30.3138	8.63135	1.20006	0.229918
Q5JQ44	Putative uncharacterized protein DKFZp547A0616 (Fragment)	DKFZp547A0616	6.63	1	1	1	1.22726	0.743107	1.24267	1.21003	181	20.2811	4.80518	1.24479	0.149024
Q8WX92	Negative elongation factor B	NELFB	1.72	1	1	1	0.999687	1.00057	0.878077	0.807747	580	65.6554	6.12549	0.842804	0.272019
F8VX55	Alpha-globin transcription factor CP2	TFCP2	4.01	1	1	1	1.00435	0.995301	0.809801	1.15826	424	48.5033	5.51611	0.984206	0.917379
B3KY04	cDNA FLJ46506 fis, clone THYMU3030752, highly similar to BTB/POZ domain-containing protein KCTD12		3.69	1	1	2	1.05501	0.936672	1.59618	1.16774	325	35.7087	5.64307	1.38773	0.0308537
A0A087X0S5	Collagen alpha-1(VI) chain	COL6A1	4.58	3	3	3	1.01571	0.982443	1.23097	1.04542	1026	108.272	5.42725	1.13925	0.391428
Q9Y499	Homo sapiens clone 23742 (Fragment)		5.84	1	1	1	0.952808	1.05361	1.31131	1.19609	154	17.7616	6.68311	1.24969	0.14173
E9PNM1	Squalene synthase	FDFT1	10.24	3	3	4	0.996373	1.00421	0.892712	0.847725	410	47.2548	6.53662	0.869966	0.370433
B5BUD2	Replication factor C 2 isoform 1 (Fragment)	RFC2	10.73	3	3	3	1.02561	0.971244	1.02485	1.009	354	39.1601	6.44287	1.01853	0.901363
Q9BT22	Chitobiosyldiphosphodolichol beta-mannosyltransferase	ALG1	9.7	4	4	4	0.943119	1.06192	1.17312	0.998557	464	52.4839	7.2251	1.08311	0.59955
B4DNZ4	cDNA FLJ51917, highly similar to Metalloproteinase inhibitor 3		21.38	3	3	5	1.00146	0.998566	0.642132	0.706659	145	16.9891	8.74854	0.674387	0.0111684
Q53H42	Syndecan 1 variant (Fragment)		10.56	1	1	1	0.93161	1.07759	0.970673	0.972063	161	16.9264	4.57666	0.96692	0.829128
Q9HAU5	Regulator of nonsense transcripts 2	UPF2	2.99	3	3	4	1.05555	0.9371	0.942783	1.06008	1272	147.717	5.69385	1.00512	0.9738
B4DPY0	Glutathione peroxidase		14.56	2	2	3	1.04198	0.952722	0.942435	0.968377	158	18.1065	8.80713	0.957944	0.782579
B4DHN0	Mitogen-activated protein kinase		19.25	3	6	8	0.971237	1.03276	1.3832	1.37094	348	40.3948	7.15186	1.37433	0.0364208
I3L1P8	Mitochondrial 2-oxoglutarate/malate carrier protein (Fragment)	SLC25A11	4.05	1	1	3	0.937228	1.07123	0.688531	0.690286	296	32.1618	9.77393	0.686504	0.0157561
Q8IXH7	Negative elongation factor C/D	NELFCD	3.9	2	2	2	1.03691	0.956295	0.845989	0.904212	590	66.2043	5.09717	0.878083	0.402709
C9IZ01	Elongation factor G, mitochondrial	GFM1	7.95	3	3	3	1.00598	0.993454	1.15286	1.01228	591	65.9928	8.06006	1.08288	0.59955
L0L6C1	CUL5 (Fragment)	CUL5	4.28	1	1	1	0.93087	1.07843	0.848902	0.787493	257	30.3092	9.23193	0.814412	0.185646
[truncated: 1,397 more rows]
