# Supplementary material for: iTRAQ-Based Proteomic Analysis reveals possible target-related proteins and signal networks in human osteoblasts overexpressing FGFR2
Source: Proteome Sci. 2018 Jun 19;16:12. doi: 10.1186/s12953-018-0140-x (PMC6011184; doi:10.1186/s12953-018-0140-x)
Supplement: Supplementary file 1 — Figure S1. Overview of iTRAQ data analysis. (A) The basic statistics of the iTRAQ data. (B) Peptide length distribution. X-axis showed the peptide length, while Y-axis showed the corresponding peptide count. (C) Molecular weight distribution of the identified proteins. X-axis showed molecular weight (kDa), while y-axis showed number of proteins. Table S1. Protein list identified in biological replicate 1 and 2 with an FDR of 0.01% at the peptide level. Table S2. The categories enriched molecular function (MF) by GO annotation. Table S3. The categories enriched biological process (BP) by GO annotation. Table S4. The categories enriched cellular component (CC) by GO annotation. Figure S2. Real time PCR analyses of TNNI3 and UBE2E3 in hFOB cells overexpressing FGFR2 and control cells. Statistics analysis were performed using non-paired Student’s t-test, with *** representing p < 0.01. (ZIP 606 kb) [file 12953_2018_140_MOESM1_ESM.zip › supplementary table S2 molecular function enrichment.xlsx]

## Sheet: Sheet1
Table S2 molecular function enrichment
Level	GO_Name	GO_ID	Pvalue	Genes	Count
6	actin monomer binding	GO:0003785	3.8e-05	TMSB4X|0.532620619;ABL2|0.557544385;MYL3|2.338937272	3
2	structural molecule activity	GO:0005198	5.71e-05	RPL22|0.664190857;FBN1|1.502584379;KRT7|1.512151336;COL2A1|1.512625497;KRT35|1.527230451;TUBA4A|1.590520192;KRT2|1.634259694;KRT8|1.637539243;CRYAB|1.709594153;RPL5|1.919791015;MYL3|2.338937272	11
3	protein binding	GO:0005515	5.8e-05	CEP290|0.390963435;ZNF614|0.3962417;MAD2L1|0.433825899;MFAP1|0.484987578;IFIT3|0.49192687;SENP3|0.505834557;DKK1|0.509205043;AVEN|0.511830929;TMSB4X|0.532620619;BUB1B|0.548450393;ABL2|0.557544385;SLC1A5|0.599374419;XPO7|0.624746092;RCOR1|0.630662309;HSPA2|0.633920051;CNNM3|0.636869596;HIST1H1E|0.64247344;MX2|0.643347818;GC|0.65562835;NCDN|0.655719146;ILF3|0.656022512;CAPZA2|0.666781808;OAS2|0.669…	43
5	integrin binding	GO:0005178	6.99e-05	FBN1|1.502584379;SEMA7A|1.549435879;EDIL3|2.354398061;FN1|3.020102767	4
4	cell adhesion molecule binding	GO:0050839	0.00165	FBN1|1.502584379;SEMA7A|1.549435879;EDIL3|2.354398061;FN1|3.020102767	4
7	calcidiol binding	GO:1902118	0.00196	GC|0.65562835	1
6	cis-stilbene-oxide hydrolase activity	GO:0033961	0.00196	EPHX1|1.673446258	1
8	calcium-dependent phospholipase C activity	GO:0050429	0.00196	PLCH1|1.809488983	1
5	glyceraldehyde oxidoreductase activity	GO:0043795	0.00196	AKR1B1|1.863645892	1
7	cyclin-dependent protein kinase activating kinase activity	GO:0019912	0.00196	CDKN1A|2.083374264	1
7	myosin II heavy chain binding	GO:0032038	0.00392	MYL3|2.338937272	1
6	D3 vitamins binding	GO:1902271	0.00392	GC|0.65562835	1
4	protein complex binding	GO:0032403	0.00516	CEP290|0.390963435;ABL2|0.557544385;FBN1|1.502584379;SEMA7A|1.549435879;KRT8|1.637539243;CDKN1A|2.083374264;EDIL3|2.354398061;FN1|3.020102767	8
6	microtubule minus-end binding	GO:0051011	0.00588	CEP290|0.390963435	1
5	DEAD/H-box RNA helicase binding	GO:0017151	0.00588	AKAP8L|1.564914654	1
7	ubiquitin-like protein-specific protease activity	GO:0019783	0.00611	SENP3|0.505834557;UCHL1|1.641018662;UCHL5|1.691987674	3
4	extracellular matrix constituent conferring elasticity	GO:0030023	0.00783	FBN1|1.502584379	1
7	2'-5'-oligoadenylate synthetase activity	GO:0001730	0.00783	OAS2|0.669832599	1
7	5S rRNA binding	GO:0008097	0.00978	RPL5|1.919791015	1
7	alpha-2A adrenergic receptor binding	GO:0031694	0.00978	UCHL1|1.641018662	1
6	myosin II binding	GO:0045159	0.00978	MYL3|2.338937272	1
