# Supplementary material for: iTRAQ-Based Proteomic Analysis reveals possible target-related proteins and signal networks in human osteoblasts overexpressing FGFR2
Source: Proteome Sci. 2018 Jun 19;16:12. doi: 10.1186/s12953-018-0140-x (PMC6011184; doi:10.1186/s12953-018-0140-x)
Supplement: Supplementary file 1 — Figure S1. Overview of iTRAQ data analysis. (A) The basic statistics of the iTRAQ data. (B) Peptide length distribution. X-axis showed the peptide length, while Y-axis showed the corresponding peptide count. (C) Molecular weight distribution of the identified proteins. X-axis showed molecular weight (kDa), while y-axis showed number of proteins. Table S1. Protein list identified in biological replicate 1 and 2 with an FDR of 0.01% at the peptide level. Table S2. The categories enriched molecular function (MF) by GO annotation. Table S3. The categories enriched biological process (BP) by GO annotation. Table S4. The categories enriched cellular component (CC) by GO annotation. Figure S2. Real time PCR analyses of TNNI3 and UBE2E3 in hFOB cells overexpressing FGFR2 and control cells. Statistics analysis were performed using non-paired Student’s t-test, with *** representing p < 0.01. (ZIP 606 kb) [file 12953_2018_140_MOESM1_ESM.zip › supplementary table S3 biological process enrichment.xlsx]

## Sheet: Sheet1
Table S1 biological process enrichment
Level	GO_Name	GO_ID	Pvalue	Genes	Count
5	response to water	GO:0009415	0.000218	KRT8|1.637539243;AKR1B1|1.863645892	2
7	extracellular regulation of signal transduction	GO:1900115	0.000346	DKK1|0.509205043;FBN1|1.502584379	2
8	extracellular negative regulation of signal transduction	GO:1900116	0.000346	DKK1|0.509205043;FBN1|1.502584379	2
3	regulation of biological quality	GO:0065008	0.000411	CEP290|0.390963435;TMSB4X|0.532620619;ABL2|0.557544385;RCOR1|0.630662309;CSNK1D|0.654342028;GC|0.65562835;NCDN|0.655719146;CAPZA2|0.666781808;FBN1|1.502584379;PDZD11|1.51149759;COL2A1|1.512625497;SEMA7A|1.549435879;TUBA4A|1.590520192;FTL|1.6576614;AKR1B1|1.863645892;DCD|2.027155663;FGG|2.119358414;MYL3|2.338937272;FN1|3.020102767	19
4	regulation of body fluid levels	GO:0050878	0.000444	TMSB4X|0.532620619;RCOR1|0.630662309;GC|0.65562835;CAPZA2|0.666781808;TUBA4A|1.590520192;FGG|2.119358414;FN1|3.020102767	7
5	otic vesicle development	GO:0071599	0.000447	CEP290|0.390963435;COL2A1|1.512625497	2
7	G2/M transition of mitotic cell cycle	GO:0000086	0.000466	CEP290|0.390963435;HSPA2|0.633920051;TUBA4A|1.590520192;CDKN1A|2.083374264	4
6	mitotic cell cycle phase transition	GO:0044772	0.000475	CEP290|0.390963435;MAD2L1|0.433825899;BUB1B|0.548450393;HSPA2|0.633920051;TUBA4A|1.590520192;CDKN1A|2.083374264	6
6	cell cycle G2/M phase transition	GO:0044839	0.000484	CEP290|0.390963435;HSPA2|0.633920051;TUBA4A|1.590520192;CDKN1A|2.083374264	4
3	negative regulation of cellular process	GO:0048523	0.00053	MAD2L1|0.433825899;AHSG|0.434600271;IFIT3|0.49192687;DKK1|0.509205043;AVEN|0.511830929;TMSB4X|0.532620619;BUB1B|0.548450393;ABL2|0.557544385;RCOR1|0.630662309;HSPA2|0.633920051;HIST1H1E|0.64247344;ILF3|0.656022512;CAPZA2|0.666781808;FBN1|1.502584379;COL2A1|1.512625497;UCHL1|1.641018662;APP|1.909765121;CDKN1A|2.083374264;LMCD1|2.4059142;FN1|3.020102767	20
9	platelet degranulation	GO:0002576	0.00055	TMSB4X|0.532620619;TUBA4A|1.590520192;FN1|3.020102767	3
6	response to interferon-alpha	GO:0035455	0.000561	IFIT3|0.49192687;MX2|0.643347818	2
5	cell cycle phase transition	GO:0044770	0.000575	CEP290|0.390963435;MAD2L1|0.433825899;BUB1B|0.548450393;HSPA2|0.633920051;TUBA4A|1.590520192;CDKN1A|2.083374264	6
6	tissue homeostasis	GO:0001894	0.000673	CEP290|0.390963435;NCDN|0.655719146;COL2A1|1.512625497;AKR1B1|1.863645892	4
7	pinocytosis	GO:0006907	0.000688	AHSG|0.434600271;SNX5|1.567579575	2
5	blood coagulation	GO:0007596	0.000749	TMSB4X|0.532620619;RCOR1|0.630662309;CAPZA2|0.666781808;TUBA4A|1.590520192;FGG|2.119358414;FN1|3.020102767	6
5	hemostasis	GO:0007599	0.000783	TMSB4X|0.532620619;RCOR1|0.630662309;CAPZA2|0.666781808;TUBA4A|1.590520192;FGG|2.119358414;FN1|3.020102767	6
4	coagulation	GO:0050817	0.000804	TMSB4X|0.532620619;RCOR1|0.630662309;CAPZA2|0.666781808;TUBA4A|1.590520192;FGG|2.119358414;FN1|3.020102767	6
4	response to wounding	GO:0009611	0.00099	AHSG|0.434600271;TMSB4X|0.532620619;RCOR1|0.630662309;CAPZA2|0.666781808;SEMA7A|1.549435879;TUBA4A|1.590520192;FGG|2.119358414;FN1|3.020102767	8
5	extracellular matrix organization	GO:0030198	0.00112	MFAP1|0.484987578;ABL2|0.557544385;FBN1|1.502584379;COL2A1|1.512625497;FN1|3.020102767	5
4	extracellular structure organization	GO:0043062	0.00113	MFAP1|0.484987578;ABL2|0.557544385;FBN1|1.502584379;COL2A1|1.512625497;FN1|3.020102767	5
5	substrate-dependent cell migration	GO:0006929	0.00132	ABL2|0.557544385;FN1|3.020102767	2
2	negative regulation of biological process	GO:0048519	0.00155	MAD2L1|0.433825899;AHSG|0.434600271;IFIT3|0.49192687;DKK1|0.509205043;AVEN|0.511830929;TMSB4X|0.532620619;BUB1B|0.548450393;ABL2|0.557544385;RCOR1|0.630662309;HSPA2|0.633920051;HIST1H1E|0.64247344;ILF3|0.656022512;CAPZA2|0.666781808;FBN1|1.502584379;COL2A1|1.512625497;UCHL1|1.641018662;APP|1.909765121;CDKN1A|2.083374264;LMCD1|2.4059142;FN1|3.020102767	20
4	negative regulation of cellular component organization	GO:0051129	0.00159	MAD2L1|0.433825899;DKK1|0.509205043;TMSB4X|0.532620619;BUB1B|0.548450393;HSPA2|0.633920051;CAPZA2|0.666781808	6
5	platelet activation	GO:0030168	0.00165	TMSB4X|0.532620619;TUBA4A|1.590520192;FGG|2.119358414;FN1|3.020102767	4
7	positive regulation of axon extension	GO:0045773	0.0017	SEMA7A|1.549435879;FN1|3.020102767	2
6	negative regulation of cellular protein metabolic process	GO:0032269	0.0018	MAD2L1|0.433825899;AHSG|0.434600271;DKK1|0.509205043;BUB1B|0.548450393;ILF3|0.656022512;UCHL1|1.641018662;APP|1.909765121;CDKN1A|2.083374264	8
10	negative regulation of canonical Wnt signaling pathway involved in cardiac muscle cell fate commitment	GO:1901296	0.00184	DKK1|0.509205043	1
7	hexitol biosynthetic process	GO:0019406	0.00184	AKR1B1|1.863645892	1
8	positive regulation of cyclin-dependent protein serine/threonine kinase activity involved in G2/M transition of mitotic cell cycle	GO:0031662	0.00184	HSPA2|0.633920051	1
5	keratinocyte activation	GO:0032980	0.00184	KRT2|1.634259694	1
8	sorbitol biosynthetic process	GO:0006061	0.00184	AKR1B1|1.863645892	1
8	regulation of cyclin-dependent protein serine/threonine kinase activity involved in G2/M transition of mitotic cell cycle	GO:0031660	0.00184	HSPA2|0.633920051	1
6	cellular response to methylglyoxal	GO:0097238	0.00184	AKR1B1|1.863645892	1
6	extracellular matrix disassembly	GO:0022617	0.00186	FBN1|1.502584379;COL2A1|1.512625497;FN1|3.020102767	3
3	response to biotic stimulus	GO:0009607	0.00196	IFITM2|0.466595079;IFIT3|0.49192687;MX2|0.643347818;ILF3|0.656022512;OAS2|0.669832599;KRT8|1.637539243;DCD|2.027155663	7
2	multicellular organismal process	GO:0032501	0.00212	CEP290|0.390963435;AHSG|0.434600271;DKK1|0.509205043;TMSB4X|0.532620619;ABL2|0.557544385;RCOR1|0.630662309;HSPA2|0.633920051;GC|0.65562835;NCDN|0.655719146;CAPZA2|0.666781808;FBN1|1.502584379;COL2A1|1.512625497;CSRP2|1.520269635;SEMA7A|1.549435879;TUBA4A|1.590520192;KRT2|1.634259694;KRT8|1.637539243;UCHL1|1.641018662;WNT5B|1.744135961;AKR1B1|1.863645892;APP|1.909765121;CDKN1A|2.083374264;FGG|2.11…	26
4	response to oxygen-containing compound	GO:1901700	0.00218	AHSG|0.434600271;DKK1|0.509205043;ABL2|0.557544385;GC|0.65562835;FBN1|1.502584379;KRT8|1.637539243;SOD2|1.755620551;AKR1B1|1.863645892;CDKN1A|2.083374264	9
3	response to stress	GO:0006950	0.00219	AHSG|0.434600271;IFIT3|0.49192687;TMSB4X|0.532620619;ABL2|0.557544385;RCOR1|0.630662309;HSPA2|0.633920051;MX2|0.643347818;ILF3|0.656022512;CAPZA2|0.666781808;OAS2|0.669832599;SEMA7A|1.549435879;TUBA4A|1.590520192;KRT8|1.637539243;UCHL1|1.641018662;SOD2|1.755620551;AKR1B1|1.863645892;DCD|2.027155663;CDKN1A|2.083374264;FGG|2.119358414;FN1|3.020102767	20
4	defense response	GO:0006952	0.00239	AHSG|0.434600271;IFIT3|0.49192687;ABL2|0.557544385;MX2|0.643347818;ILF3|0.656022512;CAPZA2|0.666781808;OAS2|0.669832599;SEMA7A|1.549435879;DCD|2.027155663;CDKN1A|2.083374264;FN1|3.020102767	11
4	response to acid chemical	GO:0001101	0.00247	DKK1|0.509205043;ABL2|0.557544385;KRT8|1.637539243;AKR1B1|1.863645892	4
7	cellular response to type I interferon	GO:0071357	0.00248	IFIT3|0.49192687;MX2|0.643347818;OAS2|0.669832599	3
8	type I interferon signaling pathway	GO:0060337	0.00248	IFIT3|0.49192687;MX2|0.643347818;OAS2|0.669832599	3
5	negative regulation of protein metabolic process	GO:0051248	0.00252	MAD2L1|0.433825899;AHSG|0.434600271;DKK1|0.509205043;BUB1B|0.548450393;ILF3|0.656022512;UCHL1|1.641018662;APP|1.909765121;CDKN1A|2.083374264	8
6	response to type I interferon	GO:0034340	0.00252	IFIT3|0.49192687;MX2|0.643347818;OAS2|0.669832599	3
7	positive regulation of ATPase activity	GO:0032781	0.00262	HSPA2|0.633920051;MYL3|2.338937272	2
4	multicellular organismal development	GO:0007275	0.00264	CEP290|0.390963435;AHSG|0.434600271;DKK1|0.509205043;ABL2|0.557544385;GC|0.65562835;NCDN|0.655719146;FBN1|1.502584379;COL2A1|1.512625497;CSRP2|1.520269635;SEMA7A|1.549435879;KRT2|1.634259694;KRT8|1.637539243;UCHL1|1.641018662;WNT5B|1.744135961;AKR1B1|1.863645892;APP|1.909765121;CDKN1A|2.083374264;MYL3|2.338937272;EDIL3|2.354398061;FN1|3.020102767	20
2	multi-organism process	GO:0051704	0.00264	IFIT3|0.49192687;SLC1A5|0.599374419;RCOR1|0.630662309;HSPA2|0.633920051;MX2|0.643347818;GC|0.65562835;ILF3|0.656022512;OAS2|0.669832599;KRT7|1.512151336;KRT8|1.637539243;AKR1B1|1.863645892;DCD|2.027155663	12
6	negative regulation of protein complex assembly	GO:0031333	0.00267	DKK1|0.509205043;TMSB4X|0.532620619;CAPZA2|0.666781808	3
5	wound healing	GO:0042060	0.00281	TMSB4X|0.532620619;RCOR1|0.630662309;CAPZA2|0.666781808;TUBA4A|1.590520192;FGG|2.119358414;FN1|3.020102767	6
3	single-multicellular organism process	GO:0044707	0.00286	CEP290|0.390963435;AHSG|0.434600271;DKK1|0.509205043;TMSB4X|0.532620619;ABL2|0.557544385;RCOR1|0.630662309;GC|0.65562835;NCDN|0.655719146;CAPZA2|0.666781808;FBN1|1.502584379;COL2A1|1.512625497;CSRP2|1.520269635;SEMA7A|1.549435879;TUBA4A|1.590520192;KRT2|1.634259694;KRT8|1.637539243;UCHL1|1.641018662;WNT5B|1.744135961;AKR1B1|1.863645892;APP|1.909765121;CDKN1A|2.083374264;FGG|2.119358414;MYL3|2.338…	25
5	multicellular organismal homeostasis	GO:0048871	0.00342	CEP290|0.390963435;NCDN|0.655719146;COL2A1|1.512625497;AKR1B1|1.863645892	4
6	endodermal cell differentiation	GO:0035987	0.00343	DKK1|0.509205043;FN1|3.020102767	2
7	sorbitol metabolic process	GO:0006060	0.00368	AKR1B1|1.863645892	1
7	synaptonemal complex disassembly	GO:0070194	0.00368	HSPA2|0.633920051	1
6	naphthalene metabolic process	GO:0018931	0.00368	AKR1B1|1.863645892	1
6	positive regulation of substrate-dependent cell migration, cell attachment to substrate	GO:1904237	0.00368	FN1|3.020102767	1
8	fructose biosynthetic process	GO:0046370	0.00368	AKR1B1|1.863645892	1
8	regulation of canonical Wnt signaling pathway involved in cardiac muscle cell fate commitment	GO:1901295	0.00368	DKK1|0.509205043	1
5	naphthalene-containing compound metabolic process	GO:0090420	0.00368	AKR1B1|1.863645892	1
7	cellular response to insulin-like growth factor stimulus	GO:1990314	0.00368	FBN1|1.502584379	1
4	positive regulation of heart induction	GO:1901321	0.00368	DKK1|0.509205043	1
6	regulation of substrate-dependent cell migration, cell attachment to substrate	GO:1904235	0.00368	FN1|3.020102767	1
10	positive regulation of heart induction by negative regulation of canonical Wnt signaling pathway	GO:0090082	0.00368	DKK1|0.509205043	1
4	response to BMP	GO:0071772	0.00369	DKK1|0.509205043;FBN1|1.502584379;COL2A1|1.512625497	3
5	cellular response to BMP stimulus	GO:0071773	0.00369	DKK1|0.509205043;FBN1|1.502584379;COL2A1|1.512625497	3
4	response to organic substance	GO:0010033	0.00369	AHSG|0.434600271;IFIT3|0.49192687;DKK1|0.509205043;ABL2|0.557544385;HSPA2|0.633920051;MX2|0.643347818;GC|0.65562835;OAS2|0.669832599;FBN1|1.502584379;COL2A1|1.512625497;KRT8|1.637539243;EPHX1|1.673446258;AKR1B1|1.863645892;CDKN1A|2.083374264	14
4	system development	GO:0048731	0.00371	CEP290|0.390963435;AHSG|0.434600271;DKK1|0.509205043;ABL2|0.557544385;GC|0.65562835;NCDN|0.655719146;FBN1|1.502584379;COL2A1|1.512625497;SEMA7A|1.549435879;KRT2|1.634259694;KRT8|1.637539243;UCHL1|1.641018662;WNT5B|1.744135961;AKR1B1|1.863645892;APP|1.909765121;CDKN1A|2.083374264;MYL3|2.338937272;FN1|3.020102767	18
3	anatomical structure development	GO:0048856	0.00375	CEP290|0.390963435;AHSG|0.434600271;DKK1|0.509205043;ABL2|0.557544385;HSPA2|0.633920051;CSNK1D|0.654342028;GC|0.65562835;NCDN|0.655719146;FBN1|1.502584379;COL2A1|1.512625497;CSRP2|1.520269635;SEMA7A|1.549435879;KRT2|1.634259694;KRT8|1.637539243;UCHL1|1.641018662;WNT5B|1.744135961;AKR1B1|1.863645892;APP|1.909765121;CDKN1A|2.083374264;MYL3|2.338937272;FN1|3.020102767	21
4	cell activation	GO:0001775	0.00376	TMSB4X|0.532620619;ABL2|0.557544385;TUBA4A|1.590520192;KRT2|1.634259694;CDKN1A|2.083374264;FGG|2.119358414;FN1|3.020102767	7
5	defense response to other organism	GO:0098542	0.00392	IFIT3|0.49192687;MX2|0.643347818;ILF3|0.656022512;OAS2|0.669832599;DCD|2.027155663	5
7	defense response to virus	GO:0051607	0.00399	IFIT3|0.49192687;MX2|0.643347818;ILF3|0.656022512;OAS2|0.669832599	4
4	regulation of cellular component organization	GO:0051128	0.00418	MAD2L1|0.433825899;AHSG|0.434600271;DKK1|0.509205043;TMSB4X|0.532620619;BUB1B|0.548450393;ABL2|0.557544385;HSPA2|0.633920051;CSNK1D|0.654342028;CAPZA2|0.666781808;SEMA7A|1.549435879;CDKN1A|2.083374264;FN1|3.020102767	12
10	negative regulation of BMP signaling pathway	GO:0030514	0.00418	DKK1|0.509205043;FBN1|1.502584379	2
5	anatomical structure homeostasis	GO:0060249	0.00428	CEP290|0.390963435;NCDN|0.655719146;COL2A1|1.512625497;AKR1B1|1.863645892	4
7	acute-phase response	GO:0006953	0.00434	AHSG|0.434600271;FN1|3.020102767	2
6	positive regulation of fibroblast proliferation	GO:0048146	0.00434	CDKN1A|2.083374264;FN1|3.020102767	2
5	cell development	GO:0048468	0.00441	CEP290|0.390963435;DKK1|0.509205043;ABL2|0.557544385;HSPA2|0.633920051;NCDN|0.655719146;COL2A1|1.512625497;SEMA7A|1.549435879;KRT8|1.637539243;UCHL1|1.641018662;CDKN1A|2.083374264;FN1|3.020102767	11
3	cellular component organization	GO:0016043	0.00447	CEP290|0.390963435;MAD2L1|0.433825899;AHSG|0.434600271;MFAP1|0.484987578;DKK1|0.509205043;FGFR1OP|0.521592966;TMSB4X|0.532620619;BUB1B|0.548450393;ABL2|0.557544385;RCOR1|0.630662309;HSPA2|0.633920051;HIST1H1E|0.64247344;CSNK1D|0.654342028;NCDN|0.655719146;CAPZA2|0.666781808;FBN1|1.502584379;PDZD11|1.51149759;COL2A1|1.512625497;SEMA7A|1.549435879;SNX5|1.567579575;TUBA4A|1.590520192;KRT8|1.63753924…	27
6	endoderm formation	GO:0001706	0.00518	DKK1|0.509205043;FN1|3.020102767	2
6	regulation of ATPase activity	GO:0043462	0.00536	HSPA2|0.633920051;MYL3|2.338937272	2
6	negative regulation of transferase activity	GO:0051348	0.00549	MAD2L1|0.433825899;BUB1B|0.548450393;UCHL1|1.641018662;CDKN1A|2.083374264	4
13	negative regulation of APC-Cdc20 complex activity	GO:0060564	0.00552	MAD2L1|0.433825899	1
6	transforming growth factor-beta secretion	GO:0038044	0.00552	FN1|3.020102767	1
8	negative regulation of transforming growth factor-beta secretion	GO:2001202	0.00552	FN1|3.020102767	1
7	regulation of heart induction by regulation of canonical Wnt signaling pathway	GO:0090081	0.00552	DKK1|0.509205043	1
5	inner medullary collecting duct development	GO:0072061	0.00552	AKR1B1|1.863645892	1
6	hexitol metabolic process	GO:0006059	0.00552	AKR1B1|1.863645892	1
6	response to methylglyoxal	GO:0051595	0.00552	AKR1B1|1.863645892	1
7	regulation of transforming growth factor-beta secretion	GO:2001201	0.00552	FN1|3.020102767	1
11	sequestering of BMP in extracellular matrix	GO:0035582	0.00552	FBN1|1.502584379	1
8	sequestering of TGFbeta in extracellular matrix	GO:0035583	0.00552	FBN1|1.502584379	1
5	cellular component morphogenesis	GO:0032989	0.00554	CEP290|0.390963435;DKK1|0.509205043;ABL2|0.557544385;CSNK1D|0.654342028;COL2A1|1.512625497;SEMA7A|1.549435879;KRT8|1.637539243;UCHL1|1.641018662;FN1|3.020102767	9
3	response to external stimulus	GO:0009605	0.00557	AHSG|0.434600271;IFIT3|0.49192687;ABL2|0.557544385;MX2|0.643347818;GC|0.65562835;ILF3|0.656022512;OAS2|0.669832599;COL2A1|1.512625497;SEMA7A|1.549435879;KRT8|1.637539243;DCD|2.027155663;CDKN1A|2.083374264	12
4	embryonic morphogenesis	GO:0048598	0.00582	CEP290|0.390963435;DKK1|0.509205043;FBN1|1.502584379;COL2A1|1.512625497;FN1|3.020102767	5
7	positive regulation of axonogenesis	GO:0050772	0.0059	SEMA7A|1.549435879;FN1|3.020102767	2
14	mitotic spindle assembly checkpoint	GO:0007094	0.0059	MAD2L1|0.433825899;BUB1B|0.548450393	2
4	muscle structure development	GO:0061061	0.00606	DKK1|0.509205043;CSRP2|1.520269635;KRT8|1.637539243;UCHL1|1.641018662;MYL3|2.338937272	5
11	positive regulation of neuron projection development	GO:0010976	0.00608	ABL2|0.557544385;SEMA7A|1.549435879;FN1|3.020102767	3
7	spindle assembly checkpoint	GO:0071173	0.00608	MAD2L1|0.433825899;BUB1B|0.548450393	2
5	muscle cell differentiation	GO:0042692	0.00622	DKK1|0.509205043;CSRP2|1.520269635;KRT8|1.637539243;UCHL1|1.641018662	4
13	mitotic spindle checkpoint	GO:0071174	0.00627	MAD2L1|0.433825899;BUB1B|0.548450393	2
10	negative regulation of mitotic sister chromatid segregation	GO:0033048	0.00627	MAD2L1|0.433825899;BUB1B|0.548450393	2
6	negative regulation of sister chromatid segregation	GO:0033046	0.00627	MAD2L1|0.433825899;BUB1B|0.548450393	2
12	negative regulation of mitotic metaphase/anaphase transition	GO:0045841	0.00627	MAD2L1|0.433825899;BUB1B|0.548450393	2
9	negative regulation of mitotic sister chromatid separation	GO:2000816	0.00627	MAD2L1|0.433825899;BUB1B|0.548450393	2
8	negative regulation of metaphase/anaphase transition of cell cycle	GO:1902100	0.00646	MAD2L1|0.433825899;BUB1B|0.548450393	2
7	regulation of axon extension	GO:0030516	0.00646	SEMA7A|1.549435879;FN1|3.020102767	2
8	negative regulation of mitotic cell cycle phase transition	GO:1901991	0.00651	MAD2L1|0.433825899;BUB1B|0.548450393;CDKN1A|2.083374264	3
5	negative regulation of chromosome segregation	GO:0051985	0.00666	MAD2L1|0.433825899;BUB1B|0.548450393	2
5	vesicle-mediated transport	GO:0016192	0.00676	AHSG|0.434600271;DKK1|0.509205043;TMSB4X|0.532620619;ABL2|0.557544385;CSNK1D|0.654342028;PDZD11|1.51149759;STXBP2|1.523611316;SNX5|1.567579575;TUBA4A|1.590520192;FTL|1.6576614;FN1|3.020102767	11
4	response to external biotic stimulus	GO:0043207	0.0068	IFIT3|0.49192687;MX2|0.643347818;ILF3|0.656022512;OAS2|0.669832599;KRT8|1.637539243;DCD|2.027155663	6
5	response to other organism	GO:0051707	0.0068	IFIT3|0.49192687;MX2|0.643347818;ILF3|0.656022512;OAS2|0.669832599;KRT8|1.637539243;DCD|2.027155663	6
5	negative regulation of organelle organization	GO:0010639	0.00696	MAD2L1|0.433825899;TMSB4X|0.532620619;BUB1B|0.548450393;CAPZA2|0.666781808	4
2	cellular component organization or biogenesis	GO:0071840	0.00698	CEP290|0.390963435;MAD2L1|0.433825899;AHSG|0.434600271;MFAP1|0.484987578;DKK1|0.509205043;FGFR1OP|0.521592966;TMSB4X|0.532620619;BUB1B|0.548450393;ABL2|0.557544385;RCOR1|0.630662309;HSPA2|0.633920051;HIST1H1E|0.64247344;CSNK1D|0.654342028;NCDN|0.655719146;CAPZA2|0.666781808;FBN1|1.502584379;PDZD11|1.51149759;COL2A1|1.512625497;SEMA7A|1.549435879;SNX5|1.567579575;TUBA4A|1.590520192;KRT8|1.63753924…	27
7	negative regulation of protein modification process	GO:0031400	0.00707	MAD2L1|0.433825899;DKK1|0.509205043;BUB1B|0.548450393;UCHL1|1.641018662;CDKN1A|2.083374264	5
8	axonogenesis	GO:0007409	0.00716	ABL2|0.557544385;COL2A1|1.512625497;SEMA7A|1.549435879;UCHL1|1.641018662;FN1|3.020102767	5
6	alditol biosynthetic process	GO:0019401	0.00735	AKR1B1|1.863645892	1
5	axon target recognition	GO:0007412	0.00735	UCHL1|1.641018662	1
8	canonical Wnt signaling pathway involved in cardiac muscle cell fate commitment	GO:0061317	0.00735	DKK1|0.509205043	1
4	negative regulation of Wnt signaling pathway involved in heart development	GO:0003308	0.00735	DKK1|0.509205043	1
8	regulation of heart induction by canonical Wnt signaling pathway	GO:0100012	0.00735	DKK1|0.509205043	1
9	intestinal epithelial cell maturation	GO:0060574	0.00735	CDKN1A|2.083374264	1
8	negative regulation of mesodermal cell fate specification	GO:0042662	0.00735	DKK1|0.509205043	1
6	regulation of heart induction	GO:0090381	0.00735	DKK1|0.509205043	1
6	calcium-independent cell-matrix adhesion	GO:0007161	0.00735	FN1|3.020102767	1
8	positive regulation of calcium-transporting ATPase activity	GO:1901896	0.00735	HSPA2|0.633920051	1
7	negative regulation of apoptotic process	GO:0043066	0.00745	MAD2L1|0.433825899;IFIT3|0.49192687;AVEN|0.511830929;ABL2|0.557544385;COL2A1|1.512625497;CDKN1A|2.083374264	6
6	neuron development	GO:0048666	0.0075	CEP290|0.390963435;ABL2|0.557544385;NCDN|0.655719146;COL2A1|1.512625497;SEMA7A|1.549435879;UCHL1|1.641018662;FN1|3.020102767	7
6	negative regulation of cell cycle phase transition	GO:1901988	0.00751	MAD2L1|0.433825899;BUB1B|0.548450393;CDKN1A|2.083374264	3
8	negative regulation of phosphorylation	GO:0042326	0.00756	AHSG|0.434600271;DKK1|0.509205043;UCHL1|1.641018662;CDKN1A|2.083374264	4
3	single-organism developmental process	GO:0044767	0.00768	CEP290|0.390963435;AHSG|0.434600271;DKK1|0.509205043;ABL2|0.557544385;HSPA2|0.633920051;CSNK1D|0.654342028;GC|0.65562835;NCDN|0.655719146;FBN1|1.502584379;COL2A1|1.512625497;CSRP2|1.520269635;SEMA7A|1.549435879;KRT2|1.634259694;KRT8|1.637539243;UCHL1|1.641018662;WNT5B|1.744135961;AKR1B1|1.863645892;APP|1.909765121;CDKN1A|2.083374264;MYL3|2.338937272;EDIL3|2.354398061;FN1|3.020102767	22
5	organ development	GO:0048513	0.00787	CEP290|0.390963435;AHSG|0.434600271;DKK1|0.509205043;ABL2|0.557544385;GC|0.65562835;FBN1|1.502584379;COL2A1|1.512625497;SEMA7A|1.549435879;KRT2|1.634259694;KRT8|1.637539243;AKR1B1|1.863645892;CDKN1A|2.083374264;MYL3|2.338937272	13
6	negative regulation of programmed cell death	GO:0043069	0.00787	MAD2L1|0.433825899;IFIT3|0.49192687;AVEN|0.511830929;ABL2|0.557544385;COL2A1|1.512625497;CDKN1A|2.083374264	6
8	protein polymerization	GO:0051258	0.008	TMSB4X|0.532620619;CAPZA2|0.666781808;TUBA4A|1.590520192;FGG|2.119358414	4
5	heart morphogenesis	GO:0003007	0.00809	DKK1|0.509205043;COL2A1|1.512625497;MYL3|2.338937272	3
8	epithelial cell apoptotic process	GO:1904019	0.0083	ABL2|0.557544385;KRT8|1.637539243	2
9	regulation of ERK1 and ERK2 cascade	GO:0070372	0.00839	ABL2|0.557544385;SEMA7A|1.549435879;FN1|3.020102767	3
8	axon development	GO:0061564	0.00845	ABL2|0.557544385;COL2A1|1.512625497;SEMA7A|1.549435879;UCHL1|1.641018662;FN1|3.020102767	5
4	tissue development	GO:0009888	0.00845	CEP290|0.390963435;AHSG|0.434600271;DKK1|0.509205043;ABL2|0.557544385;COL2A1|1.512625497;KRT2|1.634259694;CDKN1A|2.083374264;MYL3|2.338937272;FN1|3.020102767	9
8	negative regulation of mitotic nuclear division	GO:0045839	0.00852	MAD2L1|0.433825899;BUB1B|0.548450393	2
6	cell morphogenesis involved in differentiation	GO:0000904	0.00877	DKK1|0.509205043;ABL2|0.557544385;COL2A1|1.512625497;SEMA7A|1.549435879;UCHL1|1.641018662;FN1|3.020102767	6
6	response to virus	GO:0009615	0.0088	IFIT3|0.49192687;MX2|0.643347818;ILF3|0.656022512;OAS2|0.669832599	4
6	regulation of extent of cell growth	GO:0061387	0.00896	SEMA7A|1.549435879;FN1|3.020102767	2
4	response to hydrostatic pressure	GO:0051599	0.00918	KRT8|1.637539243	1
6	maintenance of protein location in extracellular region	GO:0071694	0.00918	FBN1|1.502584379	1
8	axon transport of mitochondrion	GO:0019896	0.00918	UCHL1|1.641018662	1
5	protein localization to extracellular region	GO:0071692	0.00918	FBN1|1.502584379	1
5	substrate-dependent cell migration, cell attachment to substrate	GO:0006931	0.00918	FN1|3.020102767	1
5	canonical Wnt signaling pathway involved in heart development	GO:0061316	0.00918	DKK1|0.509205043	1
6	spindle checkpoint	GO:0031577	0.00919	MAD2L1|0.433825899;BUB1B|0.548450393	2
6	mitotic cell cycle checkpoint	GO:0007093	0.00934	MAD2L1|0.433825899;BUB1B|0.548450393;CDKN1A|2.083374264	3
8	neuron differentiation	GO:0030182	0.00941	CEP290|0.390963435;ABL2|0.557544385;NCDN|0.655719146;COL2A1|1.512625497;SEMA7A|1.549435879;UCHL1|1.641018662;WNT5B|1.744135961;FN1|3.020102767	8
6	regulation of endocytosis	GO:0030100	0.00945	AHSG|0.434600271;DKK1|0.509205043;ABL2|0.557544385	3
2	developmental process	GO:0032502	0.00948	CEP290|0.390963435;AHSG|0.434600271;DKK1|0.509205043;ABL2|0.557544385;HSPA2|0.633920051;CSNK1D|0.654342028;GC|0.65562835;NCDN|0.655719146;FBN1|1.502584379;COL2A1|1.512625497;CSRP2|1.520269635;SEMA7A|1.549435879;KRT2|1.634259694;KRT8|1.637539243;UCHL1|1.641018662;WNT5B|1.744135961;AKR1B1|1.863645892;APP|1.909765121;CDKN1A|2.083374264;MYL3|2.338937272;EDIL3|2.354398061;FN1|3.020102767	22
8	exocytosis	GO:0006887	0.00955	TMSB4X|0.532620619;PDZD11|1.51149759;STXBP2|1.523611316;TUBA4A|1.590520192;FN1|3.020102767	5
5	regulation of fibroblast proliferation	GO:0048145	0.00965	CDKN1A|2.083374264;FN1|3.020102767	2
4	organ morphogenesis	GO:0009887	0.00982	CEP290|0.390963435;DKK1|0.509205043;ABL2|0.557544385;FBN1|1.502584379;COL2A1|1.512625497;MYL3|2.338937272	6
5	endoderm development	GO:0007492	0.00988	DKK1|0.509205043;FN1|3.020102767	2
