# Supplementary material for: iTRAQ-Based Proteomic Analysis reveals possible target-related proteins and signal networks in human osteoblasts overexpressing FGFR2
Source: Proteome Sci. 2018 Jun 19;16:12. doi: 10.1186/s12953-018-0140-x (PMC6011184; doi:10.1186/s12953-018-0140-x)
Supplement: Supplementary file 1 — Figure S1. Overview of iTRAQ data analysis. (A) The basic statistics of the iTRAQ data. (B) Peptide length distribution. X-axis showed the peptide length, while Y-axis showed the corresponding peptide count. (C) Molecular weight distribution of the identified proteins. X-axis showed molecular weight (kDa), while y-axis showed number of proteins. Table S1. Protein list identified in biological replicate 1 and 2 with an FDR of 0.01% at the peptide level. Table S2. The categories enriched molecular function (MF) by GO annotation. Table S3. The categories enriched biological process (BP) by GO annotation. Table S4. The categories enriched cellular component (CC) by GO annotation. Figure S2. Real time PCR analyses of TNNI3 and UBE2E3 in hFOB cells overexpressing FGFR2 and control cells. Statistics analysis were performed using non-paired Student’s t-test, with *** representing p < 0.01. (ZIP 606 kb) [file 12953_2018_140_MOESM1_ESM.zip › supplementary table S4 cellular component enrichment.xlsx]

## Sheet: Sheet1
Table S3 cellular component enrichment
Level	GO_Name	GO_ID	Pvalue	Genes	Count
2	extracellular region part	GO:0044421	2.29e-07	AHSG|0.434600271;MFAP1|0.484987578;DKK1|0.509205043;ALB|0.577981378;SLC1A5|0.599374419;HSPA2|0.633920051;HIST1H1E|0.64247344;GC|0.65562835;CAPZA2|0.666781808;FBN1|1.502584379;KRT7|1.512151336;COL2A1|1.512625497;TUBA4A|1.590520192;KRT2|1.634259694;KRT8|1.637539243;UCHL1|1.641018662;FTL|1.6576614;ENO2|1.666180739;WNT5B|1.744135961;AKR1B1|1.863645892;DCD|2.027155663;FGG|2.119358414;EDIL3|2.354398061…	24
2	extracellular region	GO:0005576	1.35e-06	AHSG|0.434600271;MFAP1|0.484987578;DKK1|0.509205043;TMSB4X|0.532620619;ALB|0.577981378;SLC1A5|0.599374419;HSPA2|0.633920051;HIST1H1E|0.64247344;GC|0.65562835;CAPZA2|0.666781808;FBN1|1.502584379;PDZD11|1.51149759;KRT7|1.512151336;COL2A1|1.512625497;TUBA4A|1.590520192;KRT2|1.634259694;KRT8|1.637539243;UCHL1|1.641018662;FTL|1.6576614;ENO2|1.666180739;WNT5B|1.744135961;AKR1B1|1.863645892;DCD|2.027155…	26
4	extracellular membrane-bounded organelle	GO:0065010	2.07e-06	AHSG|0.434600271;SLC1A5|0.599374419;HSPA2|0.633920051;HIST1H1E|0.64247344;GC|0.65562835;CAPZA2|0.666781808;FBN1|1.502584379;KRT7|1.512151336;TUBA4A|1.590520192;KRT2|1.634259694;KRT8|1.637539243;UCHL1|1.641018662;FTL|1.6576614;ENO2|1.666180739;AKR1B1|1.863645892;DCD|2.027155663;EDIL3|2.354398061;FN1|3.020102767	18
4	extracellular exosome	GO:0070062	2.07e-06	AHSG|0.434600271;SLC1A5|0.599374419;HSPA2|0.633920051;HIST1H1E|0.64247344;GC|0.65562835;CAPZA2|0.666781808;FBN1|1.502584379;KRT7|1.512151336;TUBA4A|1.590520192;KRT2|1.634259694;KRT8|1.637539243;UCHL1|1.641018662;FTL|1.6576614;ENO2|1.666180739;AKR1B1|1.863645892;DCD|2.027155663;EDIL3|2.354398061;FN1|3.020102767	18
3	extracellular organelle	GO:0043230	2.21e-06	AHSG|0.434600271;SLC1A5|0.599374419;HSPA2|0.633920051;HIST1H1E|0.64247344;GC|0.65562835;CAPZA2|0.666781808;FBN1|1.502584379;KRT7|1.512151336;TUBA4A|1.590520192;KRT2|1.634259694;KRT8|1.637539243;UCHL1|1.641018662;FTL|1.6576614;ENO2|1.666180739;AKR1B1|1.863645892;DCD|2.027155663;EDIL3|2.354398061;FN1|3.020102767	18
3	extracellular vesicle	GO:1903561	2.21e-06	AHSG|0.434600271;SLC1A5|0.599374419;HSPA2|0.633920051;HIST1H1E|0.64247344;GC|0.65562835;CAPZA2|0.666781808;FBN1|1.502584379;KRT7|1.512151336;TUBA4A|1.590520192;KRT2|1.634259694;KRT8|1.637539243;UCHL1|1.641018662;FTL|1.6576614;ENO2|1.666180739;AKR1B1|1.863645892;DCD|2.027155663;EDIL3|2.354398061;FN1|3.020102767	18
6	cytosol	GO:0005829	6.47e-06	CEP290|0.390963435;MAD2L1|0.433825899;IFIT3|0.49192687;BUB1B|0.548450393;ABL2|0.557544385;HSPA2|0.633920051;MX2|0.643347818;GC|0.65562835;NCDN|0.655719146;CAPZA2|0.666781808;OAS2|0.669832599;PDZD11|1.51149759;TUBA4A|1.590520192;UCHL1|1.641018662;FTL|1.6576614;ENO2|1.666180739;PLCH1|1.809488983;AKR1B1|1.863645892;CDKN1A|2.083374264;MYL3|2.338937272	20
3	extracellular space	GO:0005615	8.02e-06	AHSG|0.434600271;DKK1|0.509205043;ALB|0.577981378;HSPA2|0.633920051;GC|0.65562835;FBN1|1.502584379;COL2A1|1.512625497;KRT2|1.634259694;ENO2|1.666180739;WNT5B|1.744135961;AKR1B1|1.863645892;FGG|2.119358414;FN1|3.020102767	13
3	vesicle	GO:0031982	2.43e-05	AHSG|0.434600271;TMSB4X|0.532620619;SLC1A5|0.599374419;HSPA2|0.633920051;HIST1H1E|0.64247344;GC|0.65562835;CAPZA2|0.666781808;FBN1|1.502584379;KRT7|1.512151336;TUBA4A|1.590520192;KRT2|1.634259694;KRT8|1.637539243;UCHL1|1.641018662;FTL|1.6576614;ENO2|1.666180739;SPNS1|1.708711652;AKR1B1|1.863645892;DCD|2.027155663;EDIL3|2.354398061;FN1|3.020102767	20
4	membrane-bounded vesicle	GO:0031988	5.28e-05	AHSG|0.434600271;TMSB4X|0.532620619;SLC1A5|0.599374419;HSPA2|0.633920051;HIST1H1E|0.64247344;GC|0.65562835;CAPZA2|0.666781808;FBN1|1.502584379;KRT7|1.512151336;TUBA4A|1.590520192;KRT2|1.634259694;KRT8|1.637539243;UCHL1|1.641018662;FTL|1.6576614;ENO2|1.666180739;AKR1B1|1.863645892;DCD|2.027155663;EDIL3|2.354398061;FN1|3.020102767	19
2	extracellular matrix component	GO:0044420	0.00016	MFAP1|0.484987578;FBN1|1.502584379;COL2A1|1.512625497;FN1|3.020102767	4
4	blood microparticle	GO:0072562	0.000256	AHSG|0.434600271;HSPA2|0.633920051;GC|0.65562835;FN1|3.020102767	4
3	myelin sheath	GO:0043209	0.000294	HSPA2|0.633920051;UCHL1|1.641018662;ENO2|1.666180739;AKR1B1|1.863645892	4
4	fibrinogen complex	GO:0005577	0.000307	FGG|2.119358414;FN1|3.020102767	2
4	microfibril	GO:0001527	0.000514	MFAP1|0.484987578;FBN1|1.502584379	2
3	fibril	GO:0043205	0.000772	MFAP1|0.484987578;FBN1|1.502584379	2
3	basement membrane	GO:0005604	0.00083	FBN1|1.502584379;COL2A1|1.512625497;FN1|3.020102767	3
6	perinuclear region of cytoplasm	GO:0048471	0.00131	MAD2L1|0.433825899;BUB1B|0.548450393;GC|0.65562835;OAS2|0.669832599;AKR1B1|1.863645892;CDKN1A|2.083374264	6
4	collagen type II trimer	GO:0005585	0.00186	COL2A1|1.512625497	1
5	keratin filament	GO:0045095	0.00191	KRT7|1.512151336;KRT2|1.634259694;KRT8|1.637539243	3
5	cytoplasmic part	GO:0044444	0.00201	CEP290|0.390963435;MAD2L1|0.433825899;TEAD1|0.436795853;IFIT3|0.49192687;DKK1|0.509205043;TMSB4X|0.532620619;BUB1B|0.548450393;ABL2|0.557544385;SLC1A5|0.599374419;HSPA2|0.633920051;MX2|0.643347818;GC|0.65562835;NCDN|0.655719146;ILF3|0.656022512;RPL22|0.664190857;CAPZA2|0.666781808;OAS2|0.669832599;PDZD11|1.51149759;COL2A1|1.512625497;SNX5|1.567579575;TUBA4A|1.590520192;KRT2|1.634259694;KRT8|1.637…	33
4	intermediate filament	GO:0005882	0.00224	KRT7|1.512151336;KRT35|1.527230451;KRT2|1.634259694;KRT8|1.637539243	4
3	proteinaceous extracellular matrix	GO:0005578	0.00235	MFAP1|0.484987578;FBN1|1.502584379;COL2A1|1.512625497;WNT5B|1.744135961;FN1|3.020102767	5
7	cytoskeletal part	GO:0044430	0.00351	CEP290|0.390963435;MAD2L1|0.433825899;FGFR1OP|0.521592966;BUB1B|0.548450393;CAPZA2|0.666781808;KRT7|1.512151336;KRT35|1.527230451;TUBA4A|1.590520192;KRT2|1.634259694;KRT8|1.637539243;MYL3|2.338937272	11
8	platelet alpha granule lumen	GO:0031093	0.00366	TMSB4X|0.532620619;FN1|3.020102767	2
4	ferritin complex	GO:0070288	0.00373	FTL|1.6576614	1
4	PCNA-p21 complex	GO:0070557	0.00373	CDKN1A|2.083374264	1
4	intracellular ferritin complex	GO:0008043	0.00373	FTL|1.6576614	1
2	organelle	GO:0043226	0.00399	CEP290|0.390963435;ZNF614|0.3962417;MAD2L1|0.433825899;AHSG|0.434600271;TEAD1|0.436795853;IFIT3|0.49192687;SENP3|0.505834557;DKK1|0.509205043;FGFR1OP|0.521592966;TMSB4X|0.532620619;BUB1B|0.548450393;ABL2|0.557544385;SLC1A5|0.599374419;TIA1|0.609655039;RCOR1|0.630662309;HSPA2|0.633920051;HIST1H1E|0.64247344;MX2|0.643347818;GC|0.65562835;NCDN|0.655719146;ILF3|0.656022512;SAP18|0.662739185;RPL22|0.6…	50
2	extracellular matrix	GO:0031012	0.00512	MFAP1|0.484987578;FBN1|1.502584379;COL2A1|1.512625497;WNT5B|1.744135961;FN1|3.020102767	5
5	Schwann cell microvillus	GO:0097454	0.00558	AKR1B1|1.863645892	1
7	secretory granule lumen	GO:0034774	0.00603	TMSB4X|0.532620619;FN1|3.020102767	2
7	intermediate filament cytoskeleton	GO:0045111	0.00606	KRT7|1.512151336;KRT35|1.527230451;KRT2|1.634259694;KRT8|1.637539243	4
6	cytoskeleton	GO:0005856	0.00609	CEP290|0.390963435;MAD2L1|0.433825899;FGFR1OP|0.521592966;TMSB4X|0.532620619;BUB1B|0.548450393;ABL2|0.557544385;CAPZA2|0.666781808;KRT7|1.512151336;KRT35|1.527230451;TUBA4A|1.590520192;KRT2|1.634259694;KRT8|1.637539243;MYL3|2.338937272	13
7	platelet alpha granule	GO:0031091	0.00622	TMSB4X|0.532620619;FN1|3.020102767	2
4	paranodal junction	GO:0033010	0.00929	AKR1B1|1.863645892	1
6	cytoplasmic membrane-bounded vesicle lumen	GO:0060205	0.00962	TMSB4X|0.532620619;FN1|3.020102767	2
4	vesicle lumen	GO:0031983	0.00986	TMSB4X|0.532620619;FN1|3.020102767	2
